# Supplementary material for: Phosphorylation of MIF by PIP4K2a is necessary for cilia biogenesis
Source: Cell Death Dis. 2023 Dec 5;14(12):795. doi: 10.1038/s41419-023-06323-9 (PMC10698143; doi:10.1038/s41419-023-06323-9)
Supplement: Supplementary file 6 — Data Set 3 [file 41419_2023_6323_MOESM6_ESM.xlsx]

## Sheet: Result
Data files S3. The potential MIF binding proteins identified by protein chip analysis.
Block	Column	Row	Name	ID	F532	B532	Flags	SNR	Z score
4	32	9	PHPT1	JHU00544.B4C32R9	7054	2158	100	3.14562	27.0503
4	5	1	AK1	JHU00005.B4C5R1	2946	1094	100	2.61801	20.4588
4	12	5	UCK1	JHU00091.B4C12R5	4472	2084	100	2.08376	13.7845
3	15	3	KHK	JHU00042.B3C15R3	4032	1883	100	2.07333	13.6542
4	15	1	PFKM	JHU00065.B4C15R1	2341	1095	100	2.06856	13.5946
4	25	5	PRPSAP1	JHU00249.B4C25R5	3991	1967	100	2.01854	12.9697
4	6	1	SAR1B	JHU00281.B4C6R1	2270	1087	0	2.00454	12.7948
16	30	87	WWP2	JHU21721.B16C30R87	12058	6044	100	1.99656	12.6951
4	32	15	GSTP1	JHU00908.B4C32R15	6229	3030	100	1.98055	12.4951
3	11	5	NMRAL1	JHU00245.B3C11R5	5457	2699	100	1.94796	12.088
3	31	3	SAT1	JHU00363.B3C31R3	3144	1591	100	1.94382	12.0363
3	30	1	IP6K1	JHU00324.B3C30R1	2380	1158	100	1.9416	12.0085
4	30	5	HN1	JHU00319.B4C30R5	3327	1704	100	1.91096	11.6257
3	8	3	MAPK12	JHU00141.B3C8R3	4212	2163	100	1.90638	11.5685
2	30	1	PANK3	JHU00347.B2C30R1	4747	2352	100	1.87493	11.1756
3	5	3	GCK	JHU00031.B3C5R3	4416	2310	100	1.85789	10.9627
4	32	11	ARL5B	JHU00487.B4C32R11	4659	2404	0	1.84893	10.8508
4	16	3	RAB9A	JHU00262.B4C16R3	2808	1504	100	1.82271	10.5232
4	19	5	SRI	JHU00282.B4C19R5	3697	2029	100	1.81453	10.421
3	25	7	CDC34	JHU00592.B3C25R7	5498	2961	100	1.80108	10.253
3	32	1	PRKD2	JHU10541.B3C32R1	2016	1099	0	1.75066	9.62303
3	2	3	PCK2	JHU00060.B3C2R3	4762	2654	100	1.74549	9.55855
4	23	1	GTF2I	JHU00035.B4C23R1	1902	1060	0	1.7425	9.52117
2	23	1	GALK2	JHU00029.B2C23R1	6715	3625	100	1.73931	9.4813
4	3	1	CAPN6	JHU00011.B4C3R1	2003	1104	0	1.72867	9.34832
4	7	5	ATP6V1C1	JHU00202.B4C7R5	3753	2147	100	1.71493	9.17669
4	2	1	YWHAZ	JHU00095.B4C2R1	1902	1105	0	1.70731	9.08152
3	6	3	GNAI2	JHU00226.B3C6R3	3939	2238	100	1.70001	8.99034
2	28	3	EMC9	JHU00296.B2C28R3	6400	3761	100	1.66647	8.57136
4	20	3	TK1	JHU00088.B4C20R3	2582	1530	100	1.664	8.54048
3	3	1	CDKN2D	JHU00016.B3C3R1	3011	1748	100	1.64821	8.34316
4	6	3	ARL2	JHU00199.B4C6R3	2615	1552	100	1.64667	8.32394
3	14	3	FGR	JHU00132.B3C14R3	3171	1935	100	1.6318	8.13814
4	26	5	PICK1	JHU00067.B4C26R5	3102	1912	100	1.62606	8.06643
4	27	11	FXYD2	JHU00519.B4C27R11	5626	3439	100	1.59314	7.65514
4	31	11	ELAC1	JHU00699.B4C31R11	4478	2748	0	1.58803	7.59133
4	19	3	ECHDC1	JHU02232.B4C19R3	2495	1529	100	1.58767	7.58684
3	18	7	HPGDS	JHU00728.B3C18R7	5075	3130	100	1.5816	7.51102
3	28	1	ABI1	JHU00289.B3C28R1	1949	1188	100	1.57969	7.48716
3	30	5	PDE6D	JHU14136.B3C30R5	3573	2186	100	1.57526	7.43182
3	18	5	TAGLN2	JHU00371.B3C18R5	3819	2368	100	1.57139	7.38349
3	25	9	SELENBP1	JHU00656.B3C25R9	6085	3755	100	1.57044	7.37155
4	29	7	GPSM3	JHU00523.B4C29R7	3642	2234	100	1.56386	7.28945
3	8	1	GKAP1	JHU00135.B3C8R1	2546	1566	0	1.56359	7.28596
3	16	3	MPP1	JHU00240.B3C16R3	2935	1855	100	1.56116	7.25561
4	18	7	BHMT2	JHU00682.B4C18R7	4202	2640	100	1.55011	7.11766
4	28	5	PSMC2	JHU00355.B4C28R5	2918	1852	100	1.54648	7.07221
16	32	25	CASK	JHU19456.B16C32R25	8244	5236	100	1.54083	7.00168
8	32	19	IRS1	JHU07049.B8C32R19	8699	5464	100	1.5242	6.79386
4	30	11	GPRIN2	JHU00709.B4C30R11	4598	2948	0	1.51942	6.73418
4	9	7	ABLIM3	JHU00482.B4C9R7	4248	2782	100	1.51713	6.70554
3	22	9	FABP7	JHU00514.B3C22R9	5973	3817	100	1.51668	6.70003
3	1	3	RRAS	JHU00279.B3C1R3	4151	2710	100	1.51267	6.64983
4	10	5	PHF23	JHU00350.B4C10R5	3216	2123	100	1.50908	6.60501
4	14	5	DUSP3	JHU00126.B4C14R5	3127	2063	100	1.50767	6.58738
4	1	1	IFT22	JHU00265.B4C1R1	1731	1097	0	1.50517	6.55612
3	8	7	ACCS	JHU00543.B3C8R7	5722	3687	100	1.49833	6.47068
16	31	15	BC132880_frag	JHU14850.B16C31R15	8196	5440	100	1.49338	6.40886
4	28	11	ABCF3	JHU00673.B4C28R11	5124	3384	100	1.48648	6.32262
4	12	3	ARAF	JHU00096.B4C12R3	2274	1534	100	1.46612	6.0683
3	10	5	SERBP1	JHU00366.B3C10R5	4111	2767	100	1.46469	6.05042
4	31	9	ENO3	JHU00700.B4C31R9	3601	2410	0	1.46082	6.00212
3	26	11	ZFYVE21	JHU00480.B3C26R11	7076	4697	100	1.45729	5.95803
4	30	13	CFL1	JHU01076.B4C30R13	5057	3419	0	1.45282	5.90216
16	24	83	LGALS3	JHU00328.B16C24R83	12200	8359	100	1.44623	5.81982
4	32	67	PRPF18	JHU04377.B4C32R67	7074	4707	100	1.44615	5.81887
16	32	17	FBXL5	JHU04068.B16C32R17	6763	4580	100	1.44339	5.7843
4	21	9	SPDEF	JHU00748.B4C21R9	4878	3266	100	1.44175	5.76389
9	30	49	ITCH	JHU14846.B9C30R49	13222	9091	100	1.441	5.75448
4	32	53	TFB1M	JHU03253.B4C32R53	6173	4173	0	1.43759	5.71195
4	24	9	ARL2BP	JHU00581.B4C24R9	4585	3094	100	1.4374	5.70952
16	32	55	ANKFY1	JHU17505.B16C32R55	7198	4912	100	1.43621	5.69468
4	22	1	PIP4K2C	JHU00151.B4C22R1	1643	1066	0	1.43492	5.67859
3	13	1	KCNIP3	JHU00327.B3C13R1	2017	1328	0	1.43134	5.63376
3	19	1	RAB35	JHU00255.B3C19R1	1882	1260	0	1.42754	5.5863
20	32	41	MAML2	JHU30411.B20C32R41	5571	3870	100	1.41588	5.44067
3	19	7	MYL4	JHU00633.B3C19R7	4566	3158	100	1.4151	5.43097
16	32	79	PDILT	JHU06109.B16C32R79	6821	4717	0	1.41217	5.3943
2	20	1	CKB	JHU00017.B2C20R1	6719	4449	100	1.41171	5.38854
12	32	13	TEN1	JHU12429.B12C32R13	7181	4907	0	1.40921	5.3574
20	30	17	USP13	JHU22797.B20C30R17	8012	5534	100	1.40623	5.32013
4	25	9	ENO2	JHU00604.B4C25R9	4446	3040	100	1.40112	5.25632
4	32	89	CTBP2	JHU05493.B4C32R89	7575	5279	100	1.40086	5.25307
3	32	9	KLHL2	JHU00529.B3C32R9	5264	3668	100	1.40056	5.24927
4	19	13	ECE2	JHU01017.B4C19R13	7100	4945	100	1.40055	5.24911
16	31	79	ZFAND2B	JHU03645.B16C31R79	7974	5547	100	1.39949	5.23594
20	31	11	C14orf159	JHU20513.B20C31R11	7261	5144	100	1.39905	5.23038
3	23	7	YEATS4	JHU06332.B3C23R7	4242	2989	100	1.39846	5.22302
4	12	9	DYNLT3	JHU00413.B4C12R9	4837	3398	100	1.39745	5.21037
4	32	25	GPD1L	JHU01668.B4C32R25	5863	4021	0	1.39457	5.17446
3	5	1	GIT2	JHU00032.B3C5R1	2360	1598	0	1.39377	5.16449
8	31	53	CPNE1	JHU09136.B8C31R53	7836	5698	100	1.39322	5.15763
12	32	89	SASH3	JHU05675.B12C32R89	6578	4642	100	1.39191	5.14117
4	18	5	NDUFB7	JHU00338.B4C18R5	2797	2021	100	1.39082	5.12755
4	32	21	SMAP	JHU01269.B4C32R21	5793	3989	100	1.38659	5.0748
16	32	21	HSD17B1	JHU19103.B16C32R21	7011	4878	100	1.38521	5.05752
12	32	87	FABP3	JHU04544.B12C32R87	6708	4720	100	1.38457	5.04952
16	32	29	BRAF	JHU19454.B16C32R29	7356	5269	100	1.37945	4.98562
4	5	3	PRPS1	JHU00073.B4C5R3	2169	1562	0	1.37707	4.95585
4	21	3	SCAMP2	JHU00364.B4C21R3	2107	1490	0	1.3755	4.93622
4	16	5	KCTD15	JHU00235.B4C16R5	2764	2028	0	1.36853	4.84914
3	22	11	CDC37L1	JHU00500.B3C22R11	6517	4693	100	1.35995	4.74199
16	29	81	KCTD5	JHU12673.B16C29R81	9039	6401	100	1.35938	4.73489
4	31	17	FOXA3	JHU01089.B4C31R17	5582	4058	0	1.3581	4.71889
20	32	33	NME2	JHU30030.B20C32R33	5674	4071	100	1.35735	4.70947
3	19	13	ECE2	JHU01017.B3C19R13	7935	5821	100	1.35642	4.69786
3	16	5	AKR1E2	JHU00195.B3C16R5	3368	2422	100	1.35305	4.65571
3	9	1	CDKN2B	JHU00115.B3C9R1	2195	1508	0	1.35177	4.63981
4	32	49	CRTAC1	JHU03192.B4C32R49	5965	4260	0	1.34987	4.61606
16	28	73	RACK1	JHU00033.B16C28R73	9599	7090	100	1.3489	4.60387
3	28	7	CYP2C8	JHU00694.B3C28R7	4117	2984	0	1.34827	4.59607
16	31	45	MYLIP	JHU18482.B16C31R45	7541	5449	100	1.34683	4.57808
4	7	9	NIT2	JHU00722.B4C7R9	4767	3485	100	1.34615	4.56958
4	12	1	SGK1	JHU00076.B4C12R1	1569	1081	0	1.34561	4.56281
16	31	1	ZNF225	JHU19874.B16C31R1	8262	6038	100	1.34535	4.55958
4	18	3	IFI35	JHU00322.B4C18R3	2101	1535	0	1.34487	4.5535
1	1	15	CMBL	JHU00986.B1C1R15	10135	7647	100	1.34428	4.54614
3	5	7	BNIP2	JHU00396.B3C5R7	5496	3967	100	1.34114	4.50695
16	26	81	NUDT16	JHU16455.B16C26R81	10398	7761	100	1.34052	4.49919
20	27	13	IVNS1ABP	JHU19742.B20C27R13	9577	7059	100	1.34036	4.49719
3	3	5	PIP4K2A	JHU00068.B3C3R5	4667	3391	100	1.33891	4.47914
2	31	1	HPCAL1	JHU00320.B2C31R1	3139	2197	0	1.33863	4.47554
20	26	29	GGACT	JHU29499.B20C26R29	9207	6801	100	1.33817	4.46981
3	19	9	DHODH	JHU00599.B3C19R9	5453	3952	0	1.33813	4.46933
20	21	31	YOD1	JHU30234.B20C21R31	9927	7374	100	1.33803	4.46804
2	28	1	NRBF2	JHU00344.B2C28R1	3768	2660	0	1.33594	4.44195
8	32	3	PRKACA	JHU05922.B8C32R3	6598	4737	0	1.33549	4.43636
12	32	25	ADA	JHU13115.B12C32R25	6998	5302	0	1.33309	4.40636
20	31	19	PDCD6IP	JHU29441.B20C31R19	6748	5038	100	1.33067	4.37614
4	32	41	TCAP	JHU01625.B4C32R41	6712	4781	0	1.32968	4.36378
4	20	9	ENOPH1	JHU00416.B4C20R9	4532	3330	0	1.32936	4.35977
20	32	21	CELF3	JHU29236.B20C32R21	6022	4374	0	1.32702	4.33053
4	8	1	ARHGAP29	JHU00105.B4C8R1	1505	1080	0	1.32491	4.30414
4	29	13	ASF1A	JHU00872.B4C29R13	4998	3713	0	1.32365	4.2884
4	12	11	GAPDH	JHU00420.B4C12R11	5608	4153	0	1.32284	4.2783
12	31	33	LYN	JHU13742.B12C31R33	9411	6969	100	1.3214	4.26036
3	29	5	PPME1	JHU00155.B3C29R5	3039	2247	0	1.32058	4.25006
20	30	11	CPNE8	JHU18174.B20C30R11	7590	5648	0	1.31994	4.24214
4	16	1	ARF6	JHU00197.B4C16R1	1504	1080	0	1.31966	4.23858
3	17	1	AK2	JHU00102.B3C17R1	1809	1317	0	1.31952	4.23685
16	32	89	TRIM63	JHU11600.B16C32R89	6288	4649	0	1.31832	4.22187
4	20	7	PDLIM3	JHU00443.B4C20R7	3489	2617	0	1.31797	4.21745
4	30	7	RGS18	JHU00739.B4C30R7	2844	2116	0	1.3145	4.1741
16	25	83	COASY	JHU11155.B16C25R83	10717	8108	100	1.30931	4.10936
8	32	9	UBE2L3	JHU06330.B8C32R9	6887	5215	0	1.30837	4.09757
16	32	3	KJ901766.1_frag	JHU19685.B16C32R3	6833	5052	0	1.30716	4.08242
20	27	7	SHC1	JHU27398.B20C27R7	9518	7248	100	1.30667	4.07631
8	31	79	LINC01465	JHU11050.B8C31R79	8368	6398	0	1.30532	4.0594
4	13	5	S100A11	JHU00361.B4C13R5	2727	2074	0	1.30073	4.00213
4	30	3	ATP5E	JHU00291.B4C30R3	1750	1290	0	1.29992	3.99194
4	27	15	BBOX1	JHU00875.B4C27R15	6416	4851	0	1.29846	3.97376
4	32	37	DDX49	JHU02430.B4C32R37	5919	4370	0	1.29737	3.96018
3	15	11	ETHE1	JHU00417.B3C15R11	6641	4987	100	1.29496	3.93006
3	11	9	CA8	JHU00586.B3C11R9	5512	4239	0	1.29378	3.91525
16	31	19	NUTM2G	JHU19285.B16C31R19	7515	5713	0	1.29169	3.88912
4	4	7	RPS7	JHU00652.B4C4R7	3646	2845	0	1.29012	3.86956
4	27	13	EXO5	JHU00883.B4C27R13	5338	4110	0	1.29007	3.86891
4	28	21	FUBP1	JHU01479.B4C28R21	8136	6232	100	1.28651	3.82451
4	23	3	CKMT1A	JHU00019.B4C23R3	1946	1499	0	1.2859	3.81687
3	25	1	RRAS2	JHU00280.B3C25R1	1662	1234	0	1.28354	3.78739
3	29	9	RAB37	JHU00550.B3C29R9	4899	3743	0	1.2793	3.73441
16	29	47	RAB27B	JHU18308.B16C29R47	8503	6571	100	1.27901	3.73082
2	18	3	NTMT1	JHU00299.B2C18R3	7930	6034	100	1.27836	3.72269
4	17	9	NFS1	JHU00538.B4C17R9	4321	3334	0	1.27829	3.72172
3	3	11	ARIH2	JHU00392.B3C3R11	7444	5788	100	1.27513	3.68229
20	25	39	FKBP1A	JHU02532.B20C25R39	7942	6297	100	1.272	3.64324
2	23	7	AMD1	JHU00389.B2C23R7	8632	6790	100	1.27106	3.63145
16	24	51	CRYBB1	JHU18664.B16C24R51	10981	8565	100	1.26643	3.57359
11	6	49	SDCBP	JHU14785.B11C6R49	12042	9643	100	1.25931	3.48469
20	28	17	USP10	JHU22865.B20C28R17	8213	6539	100	1.25504	3.43134
13	2	85	STARD5	JHU09680.B13C2R85	9464	7596	100	1.25249	3.39946
8	30	51	STARD7	JHU09201.B8C30R51	8285	6542	100	1.24931	3.3597
2	12	3	GUK1	JHU00036.B2C12R3	9224	7353	100	1.23363	3.16384
16	30	69	OGFOD1	JHU08894.B16C30R69	7743	6262	100	1.22901	3.10609
16	26	13	FYN	JHU00134.B16C26R13	9036	7387	100	1.22821	3.09613
18	25	17	XPNPEP1	JHU24040.B18C25R17	11189	9105	100	1.22584	3.06652
12	28	29	ETNK2	JHU13336.B12C28R29	10695	8757	100	1.21049	2.8747
9	1	81	NG_006966.3_frag	JHU16590.B9C1R81	9161	7607	100	1.2101	2.86986
18	30	35	AIM1L	JHU30312.B18C30R35	9361	7710	100	1.20959	2.86349
19	26	41	TGM3	JHU29900.B19C26R41	8778	7262	100	1.20941	2.8613
13	24	79	CSRP2	JHU00596.B13C24R79	11277	9427	100	1.20322	2.78396
16	29	27	PPP1R9A	JHU19519.B16C29R27	8749	7190	100	1.20273	2.77779
9	17	29	QDPR	JHU13192.B9C17R29	10821	9028	100	1.19919	2.73357
17	4	17	AKT1	JHU25302.B17C4R17	9300	7682	100	1.19839	2.72355
12	30	29	ALKBH2	JHU13309.B12C30R29	9367	7667	100	1.19809	2.71985
12	28	45	NTM-AS1	JHU14434.B12C28R45	9425	7905	100	1.19809	2.71977
17	5	9	FAM84B	JHU27153.B17C5R9	9463	7899	100	1.1957	2.68992
16	25	87	MMP2	JHU00239.B16C25R87	9774	8084	100	1.19561	2.68881
17	1	13	TRIM11	JHU26263.B17C1R13	8305	7053	100	1.19446	2.67446
16	24	31	EXOSC1	JHU03293.B16C24R31	10284	8664	100	1.19394	2.668
5	1	59	HAPLN3	JHU09443.B5C1R59	10032	8449	100	1.19353	2.66287
8	27	89	WWOX	JHU11317.B8C27R89	10779	8946	100	1.18964	2.61432
16	28	35	TLK1	JHU17279.B16C28R35	8708	7232	100	1.18953	2.6129
16	25	7	CRIP1	JHU03869.B16C25R7	9549	7953	100	1.18654	2.57553
16	26	89	MTHFR	JHU06777.B16C26R89	9255	7710	100	1.18342	2.53659
20	8	17	SMAD7	JHU19748.B20C8R17	10355	8719	100	1.18308	2.5323
16	26	9	Q5xjv5	JHU19920.B16C26R9	8895	7528	100	1.18114	2.50806
1	26	5	CRK	JHU00023.B1C26R5	10938	9204	100	1.18094	2.50553
17	3	41	PCDH9	JHU30448.B17C3R41	7879	6712	100	1.18034	2.49806
19	28	29	TGM3	JHU29900.B19C28R29	9738	8302	100	1.17867	2.47726
13	25	43	FLAD1	JHU18358.B13C25R43	10337	8779	100	1.17811	2.47018
12	28	51	AMD1	JHU14809.B12C28R51	9066	7760	100	1.17516	2.43331
18	2	31	CRYGC	JHU29965.B18C2R31	9246	7856	100	1.17276	2.40337
9	2	59	TPRG1	JHU14933.B9C2R59	10305	8800	100	1.17136	2.38587
1	23	17	DAZAP1	JHU00796.B1C23R17	11903	10168	100	1.17063	2.37681
18	29	25	SETD7	JHU29696.B18C29R25	9969	8548	100	1.16728	2.3349
9	23	81	HNRNPA1	JHU16420.B9C23R81	10794	9229	100	1.16477	2.30361
20	19	15	PDZK1	JHU01312.B20C19R15	9968	8531	100	1.16432	2.29789
16	24	63	TXK	JHU17321.B16C24R63	10045	8625	100	1.15912	2.233
13	5	83	NAT6	JHU03423.B13C5R83	9811	8522	100	1.15811	2.22036
13	5	75	IL36RN	JHU13059.B13C5R75	9860	8512	100	1.15757	2.21356
16	22	61	LCE2C	JHU17926.B16C22R61	10484	8928	100	1.15678	2.20371
19	11	7	RFPL3	JHU20214.B19C11R7	11130	9675	100	1.15554	2.18824
13	26	77	ZNF396	JHU10736.B13C26R77	10994	9604	100	1.15269	2.15269
5	6	25	GRB2	JHU07525.B5C6R25	10718	9348	100	1.15179	2.14138
17	4	7	EIF4A1	JHU19628.B17C4R7	8965	7913	100	1.14874	2.10335
15	23	47	TXNL1	JHU18232.B15C23R47	10655	9336	100	1.14799	2.09387
19	8	13	OAZ3	JHU16603.B19C8R13	10888	9422	100	1.14732	2.08559
16	20	73	KHDRBS3	JHU16295.B16C20R73	10448	9072	100	1.14651	2.07548
16	11	85	FBLIM1	JHU18183.B16C11R85	10409	9160	100	1.14527	2.05992
13	23	69	ECE2	JHU16452.B13C23R69	10715	9348	100	1.14456	2.05109
13	22	9	TXNL4A	JHU02586.B13C22R9	9722	8535	100	1.14347	2.03741
4	25	71	LXN	JHU04455.B4C25R71	9644	8446	100	1.14174	2.01584
14	10	81	GIPC1	JHU02813.B14C10R81	11389	9985	100	1.14132	2.01054
5	1	47	ADAT3	JHU08691.B5C1R47	9746	8619	100	1.14122	2.0093
