# Supplementary material for: Phosphorylation of MIF by PIP4K2a is necessary for cilia biogenesis
Source: Cell Death Dis. 2023 Dec 5;14(12):795. doi: 10.1038/s41419-023-06323-9 (PMC10698143; doi:10.1038/s41419-023-06323-9)
Supplement: Supplementary file 7 — Data Set 4 [file 41419_2023_6323_MOESM7_ESM.xlsx]

## Sheet: MS
Data files S4. The potential MIF binding proteins identified by immunoprecipitation and MS analysis
Accession	Description	Σcoverage	Σ# Peptides	Σ# PSMs	Coverage IgG	# PeptidesIgG	# PSM IgG	Coverage Input	# Peptides Input	# PSM Input	Coverage MIF	# Peptides MIF	# PSM MIF
Q9UE89	Beta-actin (Fragment) OS=Homo sapiens OX=9606 PE=2 SV=1 - [Q9UE89_HUMAN]	184.13	12	39	29.58	1	1	67.23	6	15	87.32	5	23
K7EM38	Actin, cytoplasmic 2 (Fragment) OS=Homo sapiens OX=9606 GN=ACTG1 PE=1 SV=1 - [K7EM38_HUMAN]	183.46	21	75	29.32	3	4	66.92	8	28	87.22	10	43
P60709	Actin, cytoplasmic 1 OS=Homo sapiens OX=9606 GN=ACTB PE=1 SV=1 - [ACTB_HUMAN]	180.53	50	215	30.13	7	8	67.73	20	82	82.67	23	125
P08670	Vimentin OS=Homo sapiens OX=9606 GN=VIM PE=1 SV=4 - [VIME_HUMAN]	159.66	77	146	29.83	14	14	58.8	29	37	71.03	34	95
A0A2R8YFE2	Actin, cytoplasmic 1 (Fragment) OS=Homo sapiens OX=9606 GN=ACTB PE=1 SV=1 - [A0A2R8YFE2_HUMAN]	157.98	10	25	16.46	1	1	80.76	4	10	60.76	5	14
P19105	Myosin regulatory light chain 12A OS=Homo sapiens OX=9606 GN=MYL12A PE=1 SV=2 - [ML12A_HUMAN]	154.97	19	46				74.85	9	16	80.12	10	30
P60660	Myosin light polypeptide 6 OS=Homo sapiens OX=9606 GN=MYL6 PE=1 SV=2 - [MYL6_HUMAN]	152.98	22	36	8.61	1	1	73.51	10	16	70.86	11	19
Q562L9	Actin-like protein (Fragment) OS=Homo sapiens OX=9606 GN=ACT PE=4 SV=1 - [Q562L9_HUMAN]	145.64	7	31	17.48	1	2	53.4	3	11	74.76	3	18
Q562M3	Actin-like protein (Fragment) OS=Homo sapiens OX=9606 GN=ACT PE=4 SV=1 - [Q562M3_HUMAN]	142.72	7	23				57.28	3	9	85.44	4	14
P48426	Phosphatidylinositol 5-phosphate 4-kinase type-2 alpha OS=Homo sapiens OX=9606 GN=PIP4K2A PE=1 SV=2 - [PIP4K2A_HUMAN]	136.63	18	45				74.42	9	16	62.21	9	29
A0A1W2PQU7	Glial fibrillary acidic protein (Fragment) OS=Homo sapiens OX=9606 GN=GFAP PE=1 SV=1 - [A0A1W2PQU7_HUMAN]	128.97	8	11	28.97	3	3	31.03	2	2	68.97	3	6
P35579	Myosin-9 OS=Homo sapiens OX=9606 GN=MYH9 PE=1 SV=4 - [MYH9_HUMAN]	121.89	262	714				57.35	119	232	64.54	143	482
P63104	14-3-3 protein zeta/delta OS=Homo sapiens OX=9606 GN=YWHAZ PE=1 SV=1 - [1433Z_HUMAN]	119.96	56	13				59.43	33	9	60.53	23	4
Q9P0K7	Ankycorbin OS=Homo sapiens OX=9606 GN=RAI14 PE=1 SV=2 - [RAI14_HUMAN]	112.86	67	81				71.43	36	43	41.43	31	38
O43707	Alpha-actinin-4 OS=Homo sapiens OX=9606 GN=ACTN4 PE=1 SV=2 - [ACTN4_HUMAN]	112.52	85	109				63.12	49	63	49.4	36	46
D6R9W4	Drebrin (Fragment) OS=Homo sapiens OX=9606 GN=DBN1 PE=1 SV=1 - [D6R9W4_HUMAN]	105.36	36	56				49.84	19	26	55.52	17	30
P13645	Keratin, type I cytoskeletal 10 OS=Homo sapiens OX=9606 GN=KRT10 PE=1 SV=6 - [K1C10_HUMAN]	100.85	53	71	39.04	23	31	43.32	21	29	18.49	9	11
F5H265	Polyubiquitin-C (Fragment) OS=Homo sapiens OX=9606 GN=UBC PE=1 SV=1 - [F5H265_HUMAN]	95.44	8	10	13.56	2	2	45.64	3	4	36.24	3	4
P24844	Myosin regulatory light polypeptide 9 OS=Homo sapiens OX=9606 GN=MYL9 PE=1 SV=4 - [MYL9_HUMAN]	95.35	14	30				33.14	5	9	62.21	9	21
H0YI43	Myosin light polypeptide 6 (Fragment) OS=Homo sapiens OX=9606 GN=MYL6 PE=1 SV=1 - [H0YI43_HUMAN]	95.18	9	17				49.4	5	10	45.78	4	7
Q5HYB6	Epididymis luminal protein 189 OS=Homo sapiens OX=9606 GN=TPM3 PE=1 SV=1 - [Q5HYB6_HUMAN]	93.97	27	36				41.38	13	15	52.59	14	21
Q5HYL6	Uncharacterized protein DKFZp686E1899 OS=Homo sapiens OX=9606 GN=DKFZp686E1899 PE=2 SV=1 - [Q5HYL6_HUMAN]	93.18	27	35				45.17	12	14	48.01	15	21
F5H6E2	Unconventional myosin-Ic OS=Homo sapiens OX=9606 GN=MYO1C PE=1 SV=1 - [F5H6E2_HUMAN]	91.82	80	109				35.13	31	38	56.69	49	71
D3DTH7	Myosin IC, isoform CRA_a OS=Homo sapiens OX=9606 GN=MYO1C PE=3 SV=1 - [D3DTH7_HUMAN]	91.41	68	95				38.05	28	36	53.36	40	59
P05787	Keratin, type II cytoskeletal 8 OS=Homo sapiens OX=9606 GN=KRT8 PE=1 SV=7 - [K2C8_HUMAN]	91.1	48	61	11.59	8	11	39.34	22	26	40.17	18	24
J3KN67	Tropomyosin alpha-3 chain OS=Homo sapiens OX=9606 GN=TPM3 PE=1 SV=1 - [J3KN67_HUMAN]	89.47	33	45	4.56	1	1	37.54	13	18	47.37	19	26
Q562Z4	Actin-like protein (Fragment) OS=Homo sapiens OX=9606 GN=ACT PE=4 SV=1 - [Q562Z4_HUMAN]	88.35	5	24	17.48	1	2	25.24	2	9	45.63	2	13
P67936	Tropomyosin alpha-4 chain OS=Homo sapiens OX=9606 GN=TPM4 PE=1 SV=3 - [TPM4_HUMAN]	88.3	27	35	5.24	1	1	40.32	12	14	42.74	14	20
V9HW25	Epididymis secretory protein Li 273 OS=Homo sapiens OX=9606 GN=HEL-S-273 PE=2 SV=1 - [V9HW25_HUMAN]	88.03	26	37	4.58	1	1	37.32	11	15	46.13	14	21
H6VRF8	Keratin 1 OS=Homo sapiens OX=9606 GN=KRT1 PE=3 SV=1 - [H6VRF8_HUMAN]	86	47	57	14.57	5	6	50.31	30	36	21.12	12	15
Q16643	Drebrin OS=Homo sapiens OX=9606 GN=DBN1 PE=1 SV=4 - [DREB_HUMAN]	85.21	46	74				37.75	23	33	47.46	23	41
H0YN42	Annexin (Fragment) OS=Homo sapiens OX=9606 GN=ANXA2 PE=1 SV=1 - [H0YN42_HUMAN]	85.16	20	21	3.91	1	1	50	12	13	31.25	7	7
P35580	Myosin-10 OS=Homo sapiens OX=9606 GN=MYH10 PE=1 SV=3 - [MYH10_HUMAN]	84.36	159	260				47.06	90	142	37.3	69	118
P52907	F-actin-capping protein subunit alpha-1 OS=Homo sapiens OX=9606 GN=CAPZA1 PE=1 SV=3 - [CAZA1_HUMAN]	82.17	15	22				43.36	8	12	38.81	7	10
H7BYY1	Tropomyosin 1 (Alpha), isoform CRA_m OS=Homo sapiens OX=9606 GN=TPM1 PE=1 SV=1 - [H7BYY1_HUMAN]	81.45	24	29	5.24	1	1	33.06	10	12	43.15	13	16
P12814	Alpha-actinin-1 OS=Homo sapiens OX=9606 GN=ACTN1 PE=1 SV=2 - [ACTN1_HUMAN]	80.38	62	78				36.88	28	36	43.5	34	42
B7Z9C0	cDNA FLJ52405, highly similar to Myosin Ic OS=Homo sapiens OX=9606 PE=2 SV=1 - [B7Z9C0_HUMAN]	80.37	57	80				32.3	23	29	48.07	34	51
Q00610	Clathrin heavy chain 1 OS=Homo sapiens OX=9606 GN=CLTC PE=1 SV=5 - [CLH1_HUMAN]	79.46	95	111				35.52	42	47	43.94	53	64
D9YZV5	Tropomyosin 1 (Alpha) isoform 4 OS=Homo sapiens OX=9606 GN=TPM1 PE=3 SV=1 - [D9YZV5_HUMAN]	78.18	29	41	4.58	1	1	29.23	10	15	44.37	18	25
B7Z6P1	cDNA FLJ53662, highly similar to Actin, alpha skeletal muscle OS=Homo sapiens OX=9606 PE=2 SV=1 - [B7Z6P1_HUMAN]	77.85	26	97	10.79	3	3	33.82	11	43	33.24	12	51
B9EGI2	Myosin phosphatase Rho interacting protein OS=Homo sapiens OX=9606 GN=MPRIP PE=2 SV=1 - [B9EGI2_HUMAN]	77.63	63	75				39.73	32	38	37.9	31	37
Q5TCU3	Tropomyosin beta chain OS=Homo sapiens OX=9606 GN=TPM2 PE=1 SV=1 - [Q5TCU3_HUMAN]	77.12	23	34	4.58	1	1	33.1	10	14	39.44	12	19
O75955	Flotillin-1 OS=Homo sapiens OX=9606 GN=FLOT1 PE=1 SV=3 - [FLOT1_HUMAN]	75.88	24	27	28.81	9	9	36.77	12	15	10.3	3	3
P02533	Keratin, type I cytoskeletal 14 OS=Homo sapiens OX=9606 GN=KRT14 PE=1 SV=4 - [K1C14_HUMAN]	75.47	26	28	31.99	12	12	33.52	9	10	9.96	5	6
H0YJW3	Alpha-actinin-1 (Fragment) OS=Homo sapiens OX=9606 GN=ACTN1 PE=1 SV=1 - [H0YJW3_HUMAN]	73.7	16	21				37.45	8	10	36.25	8	11
K4ENJ5	Beta actin (Fragment) OS=Homo sapiens OX=9606 PE=4 SV=1 - [K4ENJ5_HUMAN]	73.19	5	38				48.45	3	18	24.74	2	20
P14649	Myosin light chain 6B OS=Homo sapiens OX=9606 GN=MYL6B PE=1 SV=1 - [MYL6B_HUMAN]	72.12	13	14	6.25	1	1	36.06	7	7	29.81	5	6
Q13707	ACTA2 protein (Fragment) OS=Homo sapiens OX=9606 GN=ACTA2 PE=3 SV=1 - [Q13707_HUMAN]	71.82	18	74	11.21	3	3	21.82	6	31	38.79	9	40
P35527	Keratin, type I cytoskeletal 9 OS=Homo sapiens OX=9606 GN=KRT9 PE=1 SV=3 - [K1C9_HUMAN]	70.7	28	36	22.7	8	10	39.97	16	21	8.03	4	5
A0A384MR50	F-actin-capping protein subunit beta OS=Homo sapiens OX=9606 PE=2 SV=1 - [A0A384MR50_HUMAN]	68.02	19	22				36.03	12	12	31.99	7	10
P35908	Keratin, type II cytoskeletal 2 epidermal OS=Homo sapiens OX=9606 GN=KRT2 PE=1 SV=2 - [K22E_HUMAN]	67.04	38	38	10.23	10	7	36.31	19	22	20.5	9	9
P60866	40S ribosomal protein S20 OS=Homo sapiens OX=9606 GN=RPS20 PE=1 SV=1 - [RS20_HUMAN]	64.52	18	12				25.21	3	3	39.31	15	9
K7EMA7	60S ribosomal protein L23a OS=Homo sapiens OX=9606 GN=RPL23A PE=1 SV=1 - [K7EMA7_HUMAN]	64.29	4	4				34.29	2	2	30	2	2
B4DRR0	cDNA FLJ53910, highly similar to Keratin, type II cytoskeletal 6A OS=Homo sapiens OX=9606 PE=2 SV=1 - [B4DRR0_HUMAN]	64.21	32	40	31.59	18	23	29.07	12	14	3.55	2	3
A0A384NYT8	Tubulin beta chain (Fragment) OS=Homo sapiens OX=9606 PE=2 SV=1 - [A0A384NYT8_HUMAN]	64.03	21	26				22.4	8	8	41.63	13	18
B4E112	cDNA FLJ51435, moderately similar to Cofilin-1 OS=Homo sapiens OX=9606 PE=2 SV=1 - [B4E112_HUMAN]	63.39	6	6				28.57	2	2	34.82	4	4
P08727	Keratin, type I cytoskeletal 19 OS=Homo sapiens OX=9606 GN=KRT19 PE=1 SV=4 - [K1C19_HUMAN]	62.75	22	27	2.25	1	1	6.75	3	4	53.75	18	22
A8K9J7	Histone H2B OS=Homo sapiens OX=9606 PE=2 SV=1 - [A8K9J7_HUMAN]	62.69	7	9	20.63	2	2	34.92	4	6	7.14	1	1
F6KPG5	Albumin (Fragment) OS=Homo sapiens OX=9606 PE=2 SV=1 - [F6KPG5_HUMAN]	62.05	37	43	26.15	16	18	24.79	15	18	11.11	6	7
P04259	Keratin, type II cytoskeletal 6B OS=Homo sapiens OX=9606 GN=KRT6B PE=1 SV=5 - [K2C6B_HUMAN]	58.76	31	41	28.37	17	24	25.25	11	13	5.14	3	4
B2R4M6	Protein S100 OS=Homo sapiens OX=9606 PE=2 SV=1 - [B2R4M6_HUMAN]	58.19	9	12	28.07	3	3	30.12	6	9
P47755	F-actin-capping protein subunit alpha-2 OS=Homo sapiens OX=9606 GN=CAPZA2 PE=1 SV=3 - [CAZA2_HUMAN]	56.99	11	12				26.57	5	5	30.42	6	7
P68371	Tubulin beta-4B chain OS=Homo sapiens OX=9606 GN=TUBB4B PE=1 SV=1 - [TBB4B_HUMAN]	56.86	19	23				18.88	7	7	37.98	12	16
Q12965	Unconventional myosin-Ie OS=Homo sapiens OX=9606 GN=MYO1E PE=1 SV=2 - [MYO1E_HUMAN]	56.58	30	38				23.29	20	22	33.29	10	16
B2RA03	cDNA, FLJ94640, highly similar to Homo sapiens keratin 18 (KRT18), mRNA OS=Homo sapiens OX=9606 PE=2 SV=1 - [B2RA03_HUMAN]	56.28	20	25				23.72	9	9	32.56	11	16
Q6FG43	FLOT2 protein OS=Homo sapiens OX=9606 GN=FLOT2 PE=2 SV=1 - [Q6FG43_HUMAN]	56.2	17	18	21.37	6	7	31.66	10	10	3.17	1	1
A0A0S2Z4G7	Nucleophosmin (Nucleolar phosphoprotein B23, numatrin), isoform CRA_f (Fragment) OS=Homo sapiens OX=9606 GN=NPM1 PE=2 SV=1 - [A0A0S2Z4G7_HUMAN]	55.86	12	14	3.4	1	1	37.74	8	10	14.72	3	3
Q0KKI6	Immunoblobulin light chain (Fragment) OS=Homo sapiens OX=9606 PE=1 SV=1 - [Q0KKI6_HUMAN]	55.58	8	9	23.29	3	4	32.29	5	5
P09382	Galectin-1 OS=Homo sapiens OX=9606 GN=LGALS1 PE=1 SV=2 - [LEG1_HUMAN]	55.55	7	8				11.85	2	2	43.7	5	6
A8K4Z4	60S acidic ribosomal protein P0 OS=Homo sapiens OX=9606 PE=2 SV=1 - [A8K4Z4_HUMAN]	55.52	12	15				32.49	7	10	23.03	5	5
Q53GG0	Epithelial protein lost in neoplasm beta variant (Fragment) OS=Homo sapiens OX=9606 PE=2 SV=1 - [Q53GG0_HUMAN]	55.21	33	44				17.79	10	12	37.42	23	32
Q4ZGM8	Hemoglobin alpha-2 globin mutant (Fragment) OS=Homo sapiens OX=9606 PE=3 SV=1 - [Q4ZGM8_HUMAN]	55	4	6	15	1	2	40	3	4
D6W5C0	Spectrin beta chain OS=Homo sapiens OX=9606 GN=SPTBN1 PE=3 SV=1 - [D6W5C0_HUMAN]	54.69	94	107				32.35	55	64	22.34	39	43
A0A087WXM6	60S ribosomal protein L17 (Fragment) OS=Homo sapiens OX=9606 GN=RPL17 PE=1 SV=1 - [A0A087WXM6_HUMAN]	54.67	13	9				23.67	3	4	31	10	5
P08708	40S ribosomal protein S17 OS=Homo sapiens OX=9606 GN=RPS17 PE=1 SV=2 - [RS17_HUMAN]	54.07	5	6				30.37	3	4	23.7	2	2
B7Z2X4	cDNA FLJ53327, highly similar to Gelsolin OS=Homo sapiens OX=9606 PE=2 SV=1 - [B7Z2X4_HUMAN]	53.62	28	33				26.1	14	18	27.52	14	15
P08779	Keratin, type I cytoskeletal 16 OS=Homo sapiens OX=9606 GN=KRT16 PE=1 SV=4 - [K1C16_HUMAN]	53.28	21	25	10.15	4	5	37.84	14	16	5.29	3	4
A0A3G5AXY7	Hemoglobin subunit beta (Fragment) OS=Homo sapiens OX=9606 GN=HBB PE=3 SV=1 - [A0A3G5AXY7_HUMAN]	52.77	14	8	27.09	12	6	25.68	2	2
Q13813	Spectrin alpha chain, non-erythrocytic 1 OS=Homo sapiens OX=9606 GN=SPTAN1 PE=1 SV=3 - [SPTN1_HUMAN]	51.66	103	118				28.68	58	67	22.98	45	51
B3KPS3	Tubulin alpha chain OS=Homo sapiens OX=9606 PE=2 SV=1 - [B3KPS3_HUMAN]	50.96	16	21				14.9	4	4	36.06	12	17
E9PDF6	Unconventional myosin-Ib OS=Homo sapiens OX=9606 GN=MYO1B PE=1 SV=1 - [E9PDF6_HUMAN]	50.86	45	51				19.24	17	20	31.62	28	31
P62805	Histone H4 OS=Homo sapiens OX=9606 GN=HIST1H4A PE=1 SV=2 - [H4_HUMAN]	50.49	5	6				50.49	5	6
B3KN06	Coronin OS=Homo sapiens OX=9606 PE=2 SV=1 - [B3KN06_HUMAN]	50	21	27				20.68	8	8	29.32	13	19
B4E3P1	cDNA FLJ57036, highly similar to Homo sapiens tropomyosin 2 (beta) (TPM2), transcript variant 2, mRNA OS=Homo sapiens OX=9606 PE=2 SV=1 - [B4E3P1_HUMAN]	49.83	16	26	4.29	1	1	20.13	6	10	25.41	9	15
Q9UPN1	Serine/threonine-protein phosphatase (Fragment) OS=Homo sapiens OX=9606 GN=PPP1CC PE=3 SV=1 - [Q9UPN1_HUMAN]	49.66	12	13				30.95	8	9	18.71	4	4
V9H1D9	Alpha globin OS=Homo sapiens OX=9606 PE=3 SV=1 - [V9H1D9_HUMAN]	49.22	5	7	21.09	2	3	28.13	3	4
H0YDD8	60S acidic ribosomal protein P2 (Fragment) OS=Homo sapiens OX=9606 GN=RPLP2 PE=1 SV=1 - [H0YDD8_HUMAN]	48.91	2	4				48.91	2	4
Q562S2	Actin-like protein (Fragment) OS=Homo sapiens OX=9606 GN=ACT PE=4 SV=1 - [Q562S2_HUMAN]	48.66	3	2				29.13	2	1	19.53	1	1
P62424	60S ribosomal protein L7a OS=Homo sapiens OX=9606 GN=RPL7A PE=1 SV=2 - [RL7A_HUMAN]	48.5	13	15				34.59	10	12	13.91	3	3
P61158	Actin-related protein 3 OS=Homo sapiens OX=9606 GN=ACTR3 PE=1 SV=3 - [ARP3_HUMAN]	48.32	13	14				17.22	5	6	31.1	8	8
Q71U36	Tubulin alpha-1A chain OS=Homo sapiens OX=9606 GN=TUBA1A PE=1 SV=1 - [TBA1A_HUMAN]	47.01	16	21				13.75	4	4	33.26	12	17
Q96KK5	Histone H2A type 1-H OS=Homo sapiens OX=9606 GN=HIST1H2AH PE=1 SV=3 - [H2A1H_HUMAN]	46.87	6	6	7.03	1	1	27.34	3	3	12.5	2	2
E9PNW4	UPAR/Ly6 domain-containing protein OS=Homo sapiens OX=9606 PE=1 SV=1 - [E9PNW4_HUMAN]	46.3	5	6				27.78	3	4	18.52	2	2
K7EJJ5	Clathrin heavy chain 1 (Fragment) OS=Homo sapiens OX=9606 GN=CLTC PE=1 SV=1 - [K7EJJ5_HUMAN]	45.94	9	11				24.77	6	8	21.17	3	3
Q9NZT1	Calmodulin-like protein 5 OS=Homo sapiens OX=9606 GN=CALML5 PE=1 SV=2 - [CALL5_HUMAN]	44.78	7	3	24.66	2	2	20.12	5	1
Q45KI0	Trypsin I (Fragment) OS=Homo sapiens OX=9606 GN=PRSS1 PE=4 SV=1 - [Q45KI0_HUMAN]	44.711	6	4	23.81	1	3	20.901	5	1
A0A0A0MRM8	Unconventional myosin-VI OS=Homo sapiens OX=9606 GN=MYO6 PE=1 SV=1 - [A0A0A0MRM8_HUMAN]	44.46	46	52				22.67	23	24	21.79	23	28
P13647	Keratin, type II cytoskeletal 5 OS=Homo sapiens OX=9606 GN=KRT5 PE=1 SV=3 - [K2C5_HUMAN]	44.4	20	31	21.69	4	12	21.02	15	17	1.69	1	2
P62140	Serine/threonine-protein phosphatase PP1-beta catalytic subunit OS=Homo sapiens OX=9606 GN=PPP1CB PE=1 SV=3 - [PP1B_HUMAN]	44.34	11	12				20.49	5	6	23.85	6	6
Q59GA0	Thy-1 cell surface antigen variant (Fragment) OS=Homo sapiens OX=9606 PE=2 SV=1 - [Q59GA0_HUMAN]	44.14	5	8				17.24	2	3	26.9	3	5
Q15149	Plectin OS=Homo sapiens OX=9606 GN=PLEC PE=1 SV=3 - [PLEC_HUMAN]	43.12	169	183	3.07	14	14	8.97	38	38	31.08	117	131
P05109	Protein S100-A8 OS=Homo sapiens OX=9606 GN=S100A8 PE=1 SV=1 - [S10A8_HUMAN]	43.08	7	3	23.66	2	2	19.42	5	1
B2RMV2	CYTSA protein OS=Homo sapiens OX=9606 GN=CYTSA PE=2 SV=1 - [B2RMV2_HUMAN]	43.06	36	41				23.9	21	23	19.16	15	18
K7EPT8	Glial fibrillary acidic protein (Fragment) OS=Homo sapiens OX=9606 GN=GFAP PE=1 SV=2 - [K7EPT8_HUMAN]	42.43	4	10	14.67	1	2	14.67	1	1	13.09	2	7
P05141	ADP/ATP translocase 2 OS=Homo sapiens OX=9606 GN=SLC25A5 PE=1 SV=7 - [ADT2_HUMAN]	42.29	12	12	10.07	3	3	9.4	3	3	22.82	6	6
B4E1T1	cDNA FLJ54081, highly similar to Keratin, type II cytoskeletal 5 OS=Homo sapiens OX=9606 PE=2 SV=1 - [B4E1T1_HUMAN]	42.25	33	41	21.71	19	24	18.74	13	15	1.8	1	2
Q9Y281	Cofilin-2 OS=Homo sapiens OX=9606 GN=CFL2 PE=1 SV=1 - [COF2_HUMAN]	41.8	4	5				25.9	3	3	15.9	1	2
P48668	Keratin, type II cytoskeletal 6C OS=Homo sapiens OX=9606 GN=KRT6C PE=1 SV=3 - [K2C6C_HUMAN]	41.42	32	40	19.96	18	23	18.09	12	14	3.37	2	3
A0A1W6IYK2	N90-VRC38.06 light chain variable region (Fragment) OS=Homo sapiens OX=9606 PE=2 SV=1 - [A0A1W6IYK2_HUMAN]	41.23	4	3	17.7	2	2	23.53	2	1
P80511	Protein S100-A12 OS=Homo sapiens OX=9606 GN=S100A12 PE=1 SV=2 - [S10AC_HUMAN]	41.08	2	3				21.74	1	1	19.34	1	2
H7C2W9	60S ribosomal protein L31 (Fragment) OS=Homo sapiens OX=9606 GN=RPL31 PE=1 SV=1 - [H7C2W9_HUMAN]	40.64	5	4				21.3	2	2	19.34	3	2
U3KQ83	Casein kinase I isoform alpha (Fragment) OS=Homo sapiens OX=9606 GN=CSNK1A1 PE=1 SV=1 - [U3KQ83_HUMAN]	40.31	2	3				21.88	1	2	18.43	1	1
Q03135	Caveolin-1 OS=Homo sapiens OX=9606 GN=CAV1 PE=1 SV=4 - [CAV1_HUMAN]	39.89	7	8				32.02	6	7	7.87	1	1
P62136	Serine/threonine-protein phosphatase PP1-alpha catalytic subunit OS=Homo sapiens OX=9606 GN=PPP1CA PE=1 SV=1 - [PP1A_HUMAN]	39.7	10	11				23.03	6	7	16.67	4	4
P30050	60S ribosomal protein L12 OS=Homo sapiens OX=9606 GN=RPL12 PE=1 SV=1 - [RL12_HUMAN]	39.39	5	6				33.94	4	5	5.45	1	1
A0A075B6S2	Immunoglobulin kappa variable 2D-29 OS=Homo sapiens OX=9606 GN=IGKV2D-29 PE=3 SV=1 - [KVD29_HUMAN]	39.04	3	4	20	2	2	19.04	1	2
B4DE59	cDNA FLJ60424, highly similar to Junction plakoglobin OS=Homo sapiens OX=9606 PE=2 SV=1 - [B4DE59_HUMAN]	38.37	21	26	3.73	2	2	6.22	4	5	28.42	15	19
Q15323	Keratin, type I cuticular Ha1 OS=Homo sapiens OX=9606 GN=KRT31 PE=1 SV=3 - [K1H1_HUMAN]	38.18	11	15				19.95	8	9	18.23	3	6
A0A0X9V9B3	MS-F1 light chain variable region (Fragment) OS=Homo sapiens OX=9606 PE=2 SV=1 - [A0A0X9V9B3_HUMAN]	38.1	6	3	17.86	2	2	20.24	4	1
E9PN86	Eukaryotic translation initiation factor 3 subunit M (Fragment) OS=Homo sapiens OX=9606 GN=EIF3M PE=1 SV=1 - [E9PN86_HUMAN]	37.97	4	2				18.63	1	1	19.34	3	1
Q562R1	Beta-actin-like protein 2 OS=Homo sapiens OX=9606 GN=ACTBL2 PE=1 SV=2 - [ACTBL_HUMAN]	37.77	15	51	2.93	1	1	21.81	8	26	13.03	6	24
P23396	40S ribosomal protein S3 OS=Homo sapiens OX=9606 GN=RPS3 PE=1 SV=2 - [RS3_HUMAN]	37.44	10	10				22.63	6	6	14.81	4	4
A0A2R8Y811	40S ribosomal protein S14 (Fragment) OS=Homo sapiens OX=9606 GN=RPS14 PE=1 SV=1 - [A0A2R8Y811_HUMAN]	37.33	5	5	7.33	1	1	22.67	3	3	7.33	1	1
P62851	40S ribosomal protein S25 OS=Homo sapiens OX=9606 GN=RPS25 PE=1 SV=1 - [RS25_HUMAN]	36.8	5	5				22.4	3	3	14.4	2	2
P11142	Heat shock cognate 71 kDa protein OS=Homo sapiens OX=9606 GN=HSPA8 PE=1 SV=1 - [HSP7C_HUMAN]	36.69	19	19				14.55	8	8	22.14	11	11
Q9UL72	Myosin-reactive immunoglobulin heavy chain variable region (Fragment) OS=Homo sapiens OX=9606 PE=2 SV=1 - [Q9UL72_HUMAN]	36.46	3	2	20.34	1	1	16.12	2	1
E5RI99	60S ribosomal protein L30 (Fragment) OS=Homo sapiens OX=9606 GN=RPL30 PE=1 SV=1 - [E5RI99_HUMAN]	35.09	3	3				35.09	3	3
S4R359	Heterogeneous nuclear ribonucleoprotein K (Fragment) OS=Homo sapiens OX=9606 GN=HNRNPK PE=1 SV=1 - [S4R359_HUMAN]	35.07	2	2				19	1	1	16.07	1	1
A0A494BZV2	Myosin phosphatase Rho-interacting protein OS=Homo sapiens OX=9606 GN=MPRIP PE=1 SV=1 - [A0A494BZV2_HUMAN]	34.59	66	80				16.16	31	38	18.43	35	42
G3CC15	MHC class I antigen (Fragment) OS=Homo sapiens OX=9606 GN=HLA-C PE=4 SV=1 - [G3CC15_HUMAN]	34.51	3	7				17.58	1	3	16.93	2	4
Q5JR95	40S ribosomal protein S8 OS=Homo sapiens OX=9606 GN=RPS8 PE=1 SV=1 - [Q5JR95_HUMAN]	34.04	5	5				27.13	4	4	6.91	1	1
M0QX76	40S ribosomal protein S16 (Fragment) OS=Homo sapiens OX=9606 GN=RPS16 PE=1 SV=1 - [M0QX76_HUMAN]	34.02	3	2				20	1	1	14.02	2	1
H0UID4	AP complex subunit beta OS=Homo sapiens OX=9606 GN=AP2B1 PE=3 SV=1 - [H0UID4_HUMAN]	33.69	26	30				13.05	10	11	20.64	16	19
Q9BRL5	CALM3 protein OS=Homo sapiens OX=9606 PE=1 SV=1 - [Q9BRL5_HUMAN]	33.33	4	4				10.88	1	1	22.45	3	3
P62269	40S ribosomal protein S18 OS=Homo sapiens OX=9606 GN=RPS18 PE=1 SV=3 - [RS18_HUMAN]	32.89	5	5				15.13	2	2	17.76	3	3
P59998	Actin-related protein 2/3 complex subunit 4 OS=Homo sapiens OX=9606 GN=ARPC4 PE=1 SV=3 - [ARPC4_HUMAN]	32.74	6	7				14.88	3	4	17.86	3	3
A0A087WYT7	Unconventional myosin-XIX (Fragment) OS=Homo sapiens OX=9606 GN=MYO19 PE=1 SV=6 - [A0A087WYT7_HUMAN]	31.94	2	2				16.92	1	1	15.02	1	1
P80723	Brain acid soluble protein 1 OS=Homo sapiens OX=9606 GN=BASP1 PE=1 SV=2 - [BASP1_HUMAN]	31.76	3	5				15.42	2	3	16.34	1	2
P11021	Endoplasmic reticulum chaperone BiP OS=Homo sapiens OX=9606 GN=HSPA5 PE=1 SV=2 - [BIP_HUMAN]	31.5	16	18				17.13	9	11	14.37	7	7
O76009	Keratin, type I cuticular Ha3-I OS=Homo sapiens OX=9606 GN=KRT33A PE=2 SV=2 - [KT33A_HUMAN]	31.42	11	13				17.33	7	7	14.09	4	6
A0A4D5RBG5	Elongation factor 1-alpha OS=Homo sapiens OX=9606 PE=3 SV=1 - [A0A4D5RBG5_HUMAN]	31.2	8	8	5.29	2	2	12.26	3	3	13.65	3	3
Q15746	Myosin light chain kinase, smooth muscle OS=Homo sapiens OX=9606 GN=MYLK PE=1 SV=4 - [MYLK_HUMAN]	30.98	47	53				16.35	26	29	14.63	21	24
Q86W20	Protease serine 1 (Fragment) OS=Homo sapiens OX=9606 GN=PRSS1 PE=4 SV=1 - [Q86W20_HUMAN]	30.96	2	2	15.48	1	1	15.48	1	1
P08729	Keratin, type II cytoskeletal 7 OS=Homo sapiens OX=9606 GN=KRT7 PE=1 SV=5 - [K2C7_HUMAN]	30.91	15	17	4.05	2	2	4.9	4	4	21.96	9	11
P55072	Transitional endoplasmic reticulum ATPase OS=Homo sapiens OX=9606 GN=VCP PE=1 SV=4 - [TERA_HUMAN]	30.89	18	19				18.86	12	13	12.03	6	6
Q96IR1	RPS4X protein (Fragment) OS=Homo sapiens OX=9606 GN=RPS4X PE=2 SV=2 - [Q96IR1_HUMAN]	30.86	6	6	3.7	1	1	16.46	3	3	10.7	2	2
K7EJH3	Splicing factor U2AF 26 kDa subunit OS=Homo sapiens OX=9606 GN=U2AF1L4 PE=4 SV=1 - [K7EJH3_HUMAN]	30.77	1	1				30.77	1	1
A0A087X0X3	Heterogeneous nuclear ribonucleoprotein M OS=Homo sapiens OX=9606 GN=HNRNPM PE=1 SV=1 - [A0A087X0X3_HUMAN]	30.68	18	19				24.93	15	16	5.75	3	3
H0YFI1	Ragulator complex protein LAMTOR1 (Fragment) OS=Homo sapiens OX=9606 GN=LAMTOR1 PE=1 SV=1 - [H0YFI1_HUMAN]	30.55	3	2				16.46	1	1	14.09	2	1
P21333	Filamin-A OS=Homo sapiens OX=9606 GN=FLNA PE=1 SV=4 - [FLNA_HUMAN]	30.22	57	62				13.41	27	28	16.81	30	34
P19338	Nucleolin OS=Homo sapiens OX=9606 GN=NCL PE=1 SV=3 - [NUCL_HUMAN]	29.86	21	21				21.55	15	15	8.31	6	6
E5RFM3	Catenin alpha-1 (Fragment) OS=Homo sapiens OX=9606 GN=CTNNA1 PE=1 SV=1 - [E5RFM3_HUMAN]	29.68	2	2				19.15	1	1	10.53	1	1
H0YHC3	Nucleosome assembly protein 1-like 1 (Fragment) OS=Homo sapiens OX=9606 GN=NAP1L1 PE=1 SV=1 - [H0YHC3_HUMAN]	29.47	3	3				14.14	2	2	15.33	1	1
Q86W19	Protease serine 1 (Fragment) OS=Homo sapiens OX=9606 GN=PRSS1 PE=4 SV=1 - [Q86W19_HUMAN]	29.32	3	3	13.01	1	2	16.31	2	1
A0A0G2JHC2	PPP1R18 OS=Homo sapiens OX=9606 GN=PPP1R18 PE=1 SV=1 - [A0A0G2JHC2_HUMAN]	29.2	13	14				24.96	11	12	4.24	2	2
C9JXB8	60S ribosomal protein L24 OS=Homo sapiens OX=9606 GN=RPL24 PE=1 SV=1 - [C9JXB8_HUMAN]	28.92	3	3				10.74	1	1	18.18	2	2
P62277	40S ribosomal protein S13 OS=Homo sapiens OX=9606 GN=RPS13 PE=1 SV=2 - [RS13_HUMAN]	28.47	4	5				18.54	3	3	9.93	1	2
Q02878	60S ribosomal protein L6 OS=Homo sapiens OX=9606 GN=RPL6 PE=1 SV=3 - [RL6_HUMAN]	28.47	8	10				17.71	5	6	10.76	3	4
P42766	60S ribosomal protein L35 OS=Homo sapiens OX=9606 GN=RPL35 PE=1 SV=2 - [RL35_HUMAN]	28.46	4	4				13.01	2	2	15.45	2	2
P62070	Ras-related protein R-Ras2 OS=Homo sapiens OX=9606 GN=RRAS2 PE=1 SV=1 - [RRAS2_HUMAN]	28.44	4	4				14.22	2	2	14.22	2	2
P15880	40S ribosomal protein S2 OS=Homo sapiens OX=9606 GN=RPS2 PE=1 SV=2 - [RS2_HUMAN]	27.99	8	8				20.48	6	6	7.51	2	2
P67809	Nuclease-sensitive element-binding protein 1 OS=Homo sapiens OX=9606 GN=YBX1 PE=1 SV=3 - [YBOX1_HUMAN]	27.78	5	6				10.19	2	2	17.59	3	4
K7EJT5	60S ribosomal protein L22 (Fragment) OS=Homo sapiens OX=9606 GN=RPL22 PE=1 SV=1 - [K7EJT5_HUMAN]	27.66	1	1				27.66	1	1
P39019	40S ribosomal protein S19 OS=Homo sapiens OX=9606 GN=RPS19 PE=1 SV=2 - [RS19_HUMAN]	27.59	4	4				21.38	3	3	6.21	1	1
P16403	Histone H1.2 OS=Homo sapiens OX=9606 GN=HIST1H1C PE=1 SV=2 - [H12_HUMAN]	27.23	6	6				23	5	5	4.23	1	1
H3BNE1	Synaptosomal-associated protein 23 OS=Homo sapiens OX=9606 GN=SNAP23 PE=1 SV=1 - [H3BNE1_HUMAN]	26.8	2	2				13.4	1	1	13.4	1	1
Q9BTQ7	Similar to ribosomal protein L23 (Fragment) OS=Homo sapiens OX=9606 PE=1 SV=1 - [Q9BTQ7_HUMAN]	26.69	3	4				18.66	2	2	8.03	1	2
Q14525	Keratin, type I cuticular Ha3-II OS=Homo sapiens OX=9606 GN=KRT33B PE=1 SV=3 - [KT33B_HUMAN]	26.63	10	11				14.6	6	7	12.03	4	4
A8K4W0	40S ribosomal protein S3a OS=Homo sapiens OX=9606 GN=RPS3A PE=2 SV=1 - [A8K4W0_HUMAN]	26.52	7	8				23.11	6	7	3.41	1	1
A2N2G7	VHC8 protein (Fragment) OS=Homo sapiens OX=9606 GN=VHC8 PE=2 SV=1 - [A2N2G7_HUMAN]	26.5	1	1				26.5	1	1
P26373	60S ribosomal protein L13 OS=Homo sapiens OX=9606 GN=RPL13 PE=1 SV=4 - [RL13_HUMAN]	26.07	5	5				15.17	3	3	10.9	2	2
Q10589	Bone marrow stromal antigen 2 OS=Homo sapiens OX=9606 GN=BST2 PE=1 SV=1 - [BST2_HUMAN]	25.98	4	5				13.89	2	3	12.09	2	2
A0A087WY71	AP-2 complex subunit mu OS=Homo sapiens OX=9606 GN=AP2M1 PE=1 SV=1 - [A0A087WY71_HUMAN]	25.8	9	9				1.84	1	1	23.96	8	8
P36578	60S ribosomal protein L4 OS=Homo sapiens OX=9606 GN=RPL4 PE=1 SV=5 - [RL4_HUMAN]	25.76	10	11				12.18	5	5	13.58	5	6
O95782	AP-2 complex subunit alpha-1 OS=Homo sapiens OX=9606 GN=AP2A1 PE=1 SV=3 - [AP2A1_HUMAN]	25.48	24	25				8.39	8	8	17.09	16	17
B4DP54	Tubulin beta chain OS=Homo sapiens OX=9606 PE=2 SV=1 - [B4DP54_HUMAN]	25.12	9	11				11.48	4	4	13.64	5	7
K7ERE3	Keratin, type I cytoskeletal 13 OS=Homo sapiens OX=9606 GN=KRT13 PE=1 SV=1 - [K7ERE3_HUMAN]	25.06	11	14	7.95	4	4	7.23	3	5	9.88	4	5
A0A1P7ZIM8	LMO7b OS=Homo sapiens OX=9606 PE=2 SV=1 - [A0A1P7ZIM8_HUMAN]	24.83	23	25				13.96	13	14	10.87	10	11
P62913	60S ribosomal protein L11 OS=Homo sapiens OX=9606 GN=RPL11 PE=1 SV=2 - [RL11_HUMAN]	24.72	3	4				12.92	2	2	11.8	1	2
P08754	Guanine nucleotide-binding protein G(i) subunit alpha OS=Homo sapiens OX=9606 GN=GNAI3 PE=1 SV=3 - [GNAI3_HUMAN]	24.69	7	9				12.71	4	4	11.98	3	5
B2R6K4	cDNA, FLJ92996, highly similar to Homo sapiens guanine nucleotide binding protein (G protein), beta polypeptide 1 (GNB1), mRNA OS=Homo sapiens OX=9606 PE=2 SV=1 - [B2R6K4_HUMAN]	24.43	5	5				10.02	1	1	14.41	4	4
P04899	Guanine nucleotide-binding protein G(i) subunit alpha-2 OS=Homo sapiens OX=9606 GN=GNAI2 PE=1 SV=3 - [GNAI2_HUMAN]	24.23	7	7				4.23	1	1	20	6	6
S6BAN6	IgG L chain OS=Homo sapiens OX=9606 PE=2 SV=1 - [S6BAN6_HUMAN]	23.91	4	5	11.57	2	2	12.34	2	3
B4DP51	cDNA FLJ54533, highly similar to Heterogeneous nuclear ribonucleoprotein H OS=Homo sapiens OX=9606 PE=2 SV=1 - [B4DP51_HUMAN]	23.9	2	2				13.21	1	1	10.69	1	1
A8K7N0	cDNA FLJ75556, highly similar to Homo sapiens ribosomal protein L14, mRNA OS=Homo sapiens OX=9606 PE=2 SV=1 - [A8K7N0_HUMAN]	23.85	4	4				18.35	3	3	5.5	1	1
Q04695	Keratin, type I cytoskeletal 17 OS=Homo sapiens OX=9606 GN=KRT17 PE=1 SV=2 - [K1C17_HUMAN]	23.85	12	14	8.8	4	4	5.79	3	4	9.26	5	6
Q01469	Fatty acid-binding protein 5 OS=Homo sapiens OX=9606 GN=FABP5 PE=1 SV=3 - [FABP5_HUMAN]	23.76	4	4	13.33	2	2	10.43	2	2
Q8IWR8	Ribosomal protein L19 (Fragment) OS=Homo sapiens OX=9606 PE=2 SV=1 - [Q8IWR8_HUMAN]	23.7	4	4				8.67	2	2	15.03	2	2
P27449	V-type proton ATPase 16 kDa proteolipid subunit OS=Homo sapiens OX=9606 GN=ATP6V0C PE=1 SV=1 - [VATL_HUMAN]	23.63	2	4				11.61	1	2	12.02	1	2
B2RAH5	Protein phosphatase 1 regulatory subunit OS=Homo sapiens OX=9606 PE=2 SV=1 - [B2RAH5_HUMAN]	23.59	22	24				14.08	13	14	9.51	9	10
A0A1B0GU30	Gamma-aminobutyric acid receptor subunit beta-3 (Fragment) OS=Homo sapiens OX=9606 GN=GABRB3 PE=1 SV=1 - [A0A1B0GU30_HUMAN]	23.22	2	2				12.88	1	1	10.34	1	1
O15511	Actin-related protein 2/3 complex subunit 5 OS=Homo sapiens OX=9606 GN=ARPC5 PE=1 SV=3 - [ARPC5_HUMAN]	23.18	3	3				15.23	2	2	7.95	1	1
M0QZN2	40S ribosomal protein S5 OS=Homo sapiens OX=9606 GN=RPS5 PE=1 SV=1 - [M0QZN2_HUMAN]	23.14	3	3				6.72	1	1	16.42	2	2
E9PJD9	60S ribosomal protein L27a OS=Homo sapiens OX=9606 GN=RPL27A PE=1 SV=1 - [E9PJD9_HUMAN]	23.08	2	2				23.08	2	2
Q562T9	Actin-like protein (Fragment) OS=Homo sapiens OX=9606 GN=ACT PE=4 SV=1 - [Q562T9_HUMAN]	23.04	2	4				13.65	1	2	9.39	1	2
B2RBH2	cDNA, FLJ95508, highly similar to Homo sapiens 5'-nucleotidase, ecto (CD73) (NT5E), mRNA OS=Homo sapiens OX=9606 PE=2 SV=1 - [B2RBH2_HUMAN]	23	10	11				23	10	11
E9PKZ0	60S ribosomal protein L8 (Fragment) OS=Homo sapiens OX=9606 GN=RPL8 PE=1 SV=1 - [E9PKZ0_HUMAN]	22.93	4	5				11.71	2	2	11.22	2	3
P46781	40S ribosomal protein S9 OS=Homo sapiens OX=9606 GN=RPS9 PE=1 SV=3 - [RS9_HUMAN]	22.68	5	5				8.25	2	2	14.43	3	3
J3QQQ9	KOW domain-containing protein OS=Homo sapiens OX=9606 PE=4 SV=1 - [J3QQQ9_HUMAN]	22.43	3	3				14.95	2	2	7.48	1	1
Q0ZGT2	Nexilin OS=Homo sapiens OX=9606 GN=NEXN PE=1 SV=1 - [NEXN_HUMAN]	22.37	15	16				13.04	9	10	9.33	6	6
H3BRL2	Major vault protein (Fragment) OS=Homo sapiens OX=9606 GN=MVP PE=1 SV=8 - [H3BRL2_HUMAN]	22.3	2	2				22.3	2	2
Q9NYG1	Caldesmon 1, isoform CRA_b OS=Homo sapiens OX=9606 GN=CALD1 PE=2 SV=3 - [Q9NYG1_HUMAN]	22.25	8	8				6.24	3	3	16.01	5	5
Q9Y608	Leucine-rich repeat flightless-interacting protein 2 OS=Homo sapiens OX=9606 GN=LRRFIP2 PE=1 SV=1 - [LRRF2_HUMAN]	22.19	15	16				13.87	10	11	8.32	5	5
P28290	Protein ITPRID2 OS=Homo sapiens OX=9606 GN=ITPRID2 PE=1 SV=3 - [ITPI2_HUMAN]	21.61	24	26				19.7	22	24	1.91	2	2
B4DWQ3	Phosphoglycerate kinase OS=Homo sapiens OX=9606 PE=2 SV=1 - [B4DWQ3_HUMAN]	21.61	3	2	11.18	1	1	10.43	2	1
P0CG38	POTE ankyrin domain family member I OS=Homo sapiens OX=9606 GN=POTEI PE=3 SV=1 - [POTEI_HUMAN]	21.21	15	48	2.14	2	2	6.98	5	17	12.09	8	29
Q96IZ0	PRKC apoptosis WT1 regulator protein OS=Homo sapiens OX=9606 GN=PAWR PE=1 SV=1 - [PAWR_HUMAN]	21.17	5	5				12.35	3	3	8.82	2	2
P0CG39	POTE ankyrin domain family member J OS=Homo sapiens OX=9606 GN=POTEJ PE=3 SV=1 - [POTEJ_HUMAN]	21.1	15	49	2.22	2	2	7.42	6	17	11.46	7	30
H2EHT1	Cellular tumor antigen p53 OS=Homo sapiens OX=9606 GN=TP53 PE=2 SV=1 - [H2EHT1_HUMAN]	20.89	5	7				11.58	3	4	9.31	2	3
F8W6I7	Heterogeneous nuclear ribonucleoprotein A1 OS=Homo sapiens OX=9606 GN=HNRNPA1 PE=1 SV=2 - [F8W6I7_HUMAN]	20.84	5	5				14.33	3	3	6.51	2	2
Q07065	Cytoskeleton-associated protein 4 OS=Homo sapiens OX=9606 GN=CKAP4 PE=1 SV=2 - [CKAP4_HUMAN]	20.76	9	11				20.76	9	11
I3L3P7	40S ribosomal protein S15a OS=Homo sapiens OX=9606 GN=RPS15A PE=1 SV=1 - [I3L3P7_HUMAN]	20.58	3	3				9.02	1	1	11.56	2	2
Q13045	Protein flightless-1 homolog OS=Homo sapiens OX=9606 GN=FLII PE=1 SV=2 - [FLII_HUMAN]	20.33	22	23				11.74	13	14	8.59	9	9
A0A0A0MS14	Immunoglobulin heavy variable 1-45 OS=Homo sapiens OX=9606 GN=IGHV1-45 PE=3 SV=1 - [HV145_HUMAN]	20.33	2	2	9.9	1	1	10.43	1	1
P31151	Protein S100-A7 OS=Homo sapiens OX=9606 GN=S100A7 PE=1 SV=4 - [S10A7_HUMAN]	20.32	2	3	10.89	1	2	9.43	1	1
A0A286YEX5	MICOS complex subunit (Fragment) OS=Homo sapiens OX=9606 GN=CHCHD3 PE=1 SV=1 - [A0A286YEX5_HUMAN]	20.32	2	2				10.89	1	1	9.43	1	1
P62879	Guanine nucleotide-binding protein G(I)/G(S)/G(T) subunit beta-2 OS=Homo sapiens OX=9606 GN=GNB2 PE=1 SV=3 - [GBB2_HUMAN]	20.31	5	6				10.88	3	3	9.43	2	3
J3KS54	Protein flightless-1 homolog OS=Homo sapiens OX=9606 GN=FLII PE=1 SV=1 - [J3KS54_HUMAN]	20.29	10	11				9.86	5	6	10.43	5	5
C9K0I9	Unconventional myosin-Ib (Fragment) OS=Homo sapiens OX=9606 GN=MYO1B PE=1 SV=1 - [C9K0I9_HUMAN]	20.18	2	2				10.84	1	1	9.34	1	1
P09496	Clathrin light chain A OS=Homo sapiens OX=9606 GN=CLTA PE=1 SV=1 - [CLCA_HUMAN]	20.16	7	7				6.45	2	2	13.71	5	5
B7UCU6	Gamma-globin chain (Fragment) OS=Homo sapiens OX=9606 GN=HBG2 PE=3 SV=1 - [B7UCU6_HUMAN]	20.14	3	3	10.62	2	2	9.52	1	1
D6RF44	Heterogeneous nuclear ribonucleoprotein D0 (Fragment) OS=Homo sapiens OX=9606 GN=HNRNPD PE=1 SV=8 - [D6RF44_HUMAN]	19.82	2	2				12.61	1	1	7.21	1	1
Q14677	Clathrin interactor 1 OS=Homo sapiens OX=9606 GN=CLINT1 PE=1 SV=1 - [EPN4_HUMAN]	19.8	8	8				9.28	4	5	10.52	4	3
A0A024R5M3	Cortactin, isoform CRA_c OS=Homo sapiens OX=9606 GN=CTTN PE=4 SV=1 - [A0A024R5M3_HUMAN]	19.69	9	11				12.48	6	6	7.21	3	5
P62753	40S ribosomal protein S6 OS=Homo sapiens OX=9606 GN=RPS6 PE=1 SV=1 - [RS6_HUMAN]	19.68	4	4				14.86	3	3	4.82	1	1
Q5ZEY3	Glyceraldehyde-3-phosphate dehydrogenase (Fragment) OS=Homo sapiens OX=9606 GN=GAPD PE=2 SV=1 - [Q5ZEY3_HUMAN]	19.64	2	2	9.3	1	1	10.34	1	1
A0A024QZJ6	Myosin, heavy polypeptide 11, smooth muscle, isoform CRA_b OS=Homo sapiens OX=9606 GN=MYH11 PE=3 SV=1 - [A0A024QZJ6_HUMAN]	19.61	37	78				9.6	19	31	10.01	18	47
Q9BSV4	SFPQ protein (Fragment) OS=Homo sapiens OX=9606 GN=SFPQ PE=2 SV=2 - [Q9BSV4_HUMAN]	19.12	12	12				10.09	6	7	9.03	6	5
A0A096LNZ9	Ubiquitin-like protein ISG15 (Fragment) OS=Homo sapiens OX=9606 GN=ISG15 PE=1 SV=6 - [A0A096LNZ9_HUMAN]	19.12	2	4				9.09	1	2	10.03	1	2
P81605	Dermcidin OS=Homo sapiens OX=9606 GN=DCD PE=1 SV=2 - [DCD_HUMAN]	19.09	4	2	9.09	3	1	10	1	1
Q9Y3U8	60S ribosomal protein L36 OS=Homo sapiens OX=9606 GN=RPL36 PE=1 SV=3 - [RL36_HUMAN]	19.05	2	2				19.05	2	2
F2Z2F6	Solute carrier family 2, facilitated glucose transporter member 6 (Fragment) OS=Homo sapiens OX=9606 GN=SLC2A6 PE=1 SV=1 - [F2Z2F6_HUMAN]	19.01	4	3				19.01	4	3
H0YJF9	Dihydrolipoyllysine-residue succinyltransferase component of 2-oxoglutarate dehydrogenase complex, mitochondrial (Fragment) OS=Homo sapiens OX=9606 GN=DLST PE=1 SV=1 - [H0YJF9_HUMAN]	18.92	1	1				18.92	1	1
A5A3E0	POTE ankyrin domain family member F OS=Homo sapiens OX=9606 GN=POTEF PE=1 SV=2 - [POTEF_HUMAN]	18.7	14	65	2.14	2	2	6.79	5	24	9.77	7	39
A0JNT2	KRT83 protein OS=Homo sapiens OX=9606 GN=KRT83 PE=2 SV=1 - [A0JNT2_HUMAN]	18.57	10	10	2.46	1	1	1.57	1	1	14.54	8	8
B7Z856	cDNA FLJ51412, highly similar to GDNF family receptor alpha-1 OS=Homo sapiens OX=9606 PE=2 SV=1 - [B7Z856_HUMAN]	18.57	6	6				8.14	3	3	10.43	3	3
P49411	Elongation factor Tu, mitochondrial OS=Homo sapiens OX=9606 GN=TUFM PE=1 SV=2 - [EFTU_HUMAN]	18.36	7	7				9.29	4	4	9.07	3	3
A0A2R8Y6L3	RPS10-NUDT3 readthrough (Fragment) OS=Homo sapiens OX=9606 GN=RPS10-NUDT3 PE=4 SV=1 - [A0A2R8Y6L3_HUMAN]	18.19	2	2				5.79	1	1	12.4	1	1
H7C123	60S ribosomal protein L10 (Fragment) OS=Homo sapiens OX=9606 GN=RPL10 PE=1 SV=1 - [H7C123_HUMAN]	18.11	2	2				8.79	1	1	9.32	1	1
B4DUI5	Triosephosphate isomerase OS=Homo sapiens OX=9606 PE=2 SV=1 - [B4DUI5_HUMAN]	17.96	3	4	5.63	1	1	6.23	1	1	6.1	1	2
H0YCR2	RalBP1-associated Eps domain-containing protein 1 (Fragment) OS=Homo sapiens OX=9606 GN=REPS1 PE=1 SV=1 - [H0YCR2_HUMAN]	17.77	2	2				7.24	1	1	10.53	1	1
P60903	Protein S100-A10 OS=Homo sapiens OX=9606 GN=S100A10 PE=1 SV=2 - [S10AA_HUMAN]	17.53	1	1				17.53	1	1
P61160	Actin-related protein 2 OS=Homo sapiens OX=9606 GN=ACTR2 PE=1 SV=1 - [ARP2_HUMAN]	17.51	6	7				11.42	4	5	6.09	2	2
Q6UWP8	Suprabasin OS=Homo sapiens OX=9606 GN=SBSN PE=1 SV=2 - [SBSN_HUMAN]	17.49	2	2	9.15	1	1	8.34	1	1
O15144	Actin-related protein 2/3 complex subunit 2 OS=Homo sapiens OX=9606 GN=ARPC2 PE=1 SV=1 - [ARPC2_HUMAN]	17.33	5	5				13.33	4	4	4	1	1
E9PK06	Elongation factor 1-delta (Fragment) OS=Homo sapiens OX=9606 GN=EEF1D PE=1 SV=8 - [E9PK06_HUMAN]	17.27	2	2				9.35	1	1	7.92	1	1
A0A3B3ITN8	Retinoic acid-induced protein 3 OS=Homo sapiens OX=9606 GN=GPRC5A PE=1 SV=1 - [A0A3B3ITN8_HUMAN]	17.22	2	1				17.22	2	1
Q9BYT5	Keratin-associated protein 2-2 OS=Homo sapiens OX=9606 GN=KRTAP2-2 PE=2 SV=3 - [KRA22_HUMAN]	17.14	2	2				8.13	1	1	9.01	1	1
A0A024R7P5	Similar to Laminin receptor 1, isoform CRA_a OS=Homo sapiens OX=9606 GN=LOC388524 PE=3 SV=1 - [A0A024R7P5_HUMAN]	17.08	3	3				6.53	1	1	10.55	2	2
P62861	40S ribosomal protein S30 OS=Homo sapiens OX=9606 GN=FAU PE=1 SV=1 - [RS30_HUMAN]	16.95	1	1				16.95	1	1
E9PQ34	Serpin H1 (Fragment) OS=Homo sapiens OX=9606 GN=SERPINH1 PE=1 SV=1 - [E9PQ34_HUMAN]	16.9	2	2				16.9	2	2
J3QL14	V-type proton ATPase subunit d 1 (Fragment) OS=Homo sapiens OX=9606 GN=ATP6V0D1 PE=1 SV=1 - [J3QL14_HUMAN]	16.87	4	3				10.78	2	2	6.09	2	1
A0A2R8Y6J3	60S ribosomal protein L5 (Fragment) OS=Homo sapiens OX=9606 GN=RPL5 PE=1 SV=1 - [A0A2R8Y6J3_HUMAN]	16.8	3	3				10.92	2	2	5.88	1	1
Q96SB3	Neurabin-2 OS=Homo sapiens OX=9606 GN=PPP1R9B PE=1 SV=3 - [NEB2_HUMAN]	16.76	10	12				15.54	9	11	1.22	1	1
A0A0X9T7V9	GCT-A4 light chain variable region (Fragment) OS=Homo sapiens OX=9606 PE=2 SV=1 - [A0A0X9T7V9_HUMAN]	16.6	2	2	8.26	1	1	8.34	1	1
P15531	Nucleoside diphosphate kinase A OS=Homo sapiens OX=9606 GN=NME1 PE=1 SV=1 - [NDKA_HUMAN]	16.55	2	2	9.21	1	1	7.34	1	1
Q6NZI2	Caveolae-associated protein 1 OS=Homo sapiens OX=9606 GN=CAVIN1 PE=1 SV=1 - [CAVN1_HUMAN]	16.45	6	7				8.97	3	4	7.48	3	3
P16401	Histone H1.5 OS=Homo sapiens OX=9606 GN=HIST1H1B PE=1 SV=3 - [H15_HUMAN]	16.37	3	3				16.37	3	3
Q6IPH7	RPL14 protein OS=Homo sapiens OX=9606 GN=RPL14 PE=1 SV=1 - [Q6IPH7_HUMAN]	16.36	3	3				10.91	2	2	5.45	1	1
O95740	Squamous cell carcinoma antigen 2 (Fragment) OS=Homo sapiens OX=9606 PE=3 SV=1 - [O95740_HUMAN]	16.23	2	2	8.82	1	1	7.41	1	1
A0A384NPX1	Epididymis secretory sperm binding protein OS=Homo sapiens OX=9606 PE=2 SV=1 - [A0A384NPX1_HUMAN]	16.17	10	11	3.62	2	2	5.74	4	4	6.81	4	5
P62906	60S ribosomal protein L10a OS=Homo sapiens OX=9606 GN=RPL10A PE=1 SV=2 - [RL10A_HUMAN]	16.13	3	4				16.13	3	4
P18124	60S ribosomal protein L7 OS=Homo sapiens OX=9606 GN=RPL7 PE=1 SV=1 - [RL7_HUMAN]	16.13	4	4				16.13	4	4
O75369	Filamin-B OS=Homo sapiens OX=9606 GN=FLNB PE=1 SV=2 - [FLNB_HUMAN]	15.99	28	25				6.61	15	16	9.38	13	9
P62857	40S ribosomal protein S28 OS=Homo sapiens OX=9606 GN=RPS28 PE=1 SV=1 - [RS28_HUMAN]	15.94	1	1				15.94	1	1
A0A286YF22	D-3-phosphoglycerate dehydrogenase OS=Homo sapiens OX=9606 GN=PHGDH PE=1 SV=1 - [A0A286YF22_HUMAN]	15.88	7	7				2.85	1	1	13.03	6	6
A8K525	cDNA FLJ76817, highly similar to Homo sapiens non-POU domain containing, octamer-binding (NONO), mRNA OS=Homo sapiens OX=9606 PE=2 SV=1 - [A8K525_HUMAN]	15.71	6	6				4.46	2	2	11.25	4	4
E9PIF4	Sialidase-1 OS=Homo sapiens OX=9606 GN=NEU1 PE=1 SV=1 - [E9PIF4_HUMAN]	15.65	4	4				7.12	2	2	8.53	2	2
Q4JFL9	Protein S100 (Fragment) OS=Homo sapiens OX=9606 GN=FLG PE=2 SV=1 - [Q4JFL9_HUMAN]	15.6	2	2	11.96	1	1	3.64	1	1
A0A0A0MS07	Immunoglobulin heavy constant gamma 1 (Fragment) OS=Homo sapiens OX=9606 GN=IGHG1 PE=1 SV=1 - [A0A0A0MS07_HUMAN]	15.59	3	3	9.83	2	2	5.76	1	1
P25398	40S ribosomal protein S12 OS=Homo sapiens OX=9606 GN=RPS12 PE=1 SV=3 - [RS12_HUMAN]	15.59	2	2				7.58	1	1	8.01	1	1
Q53FH6	Mitogen-activated protein kinase kinase 1 interacting protein 1 variant (Fragment) OS=Homo sapiens OX=9606 PE=2 SV=1 - [Q53FH6_HUMAN]	15.51	2	2				8.06	1	1	7.45	1	1
G3V279	Enhancer of rudimentary homolog OS=Homo sapiens OX=9606 GN=ERH PE=1 SV=1 - [G3V279_HUMAN]	15.49	1	1				15.49	1	1
P42677	40S ribosomal protein S27 OS=Homo sapiens OX=9606 GN=RPS27 PE=1 SV=3 - [RS27_HUMAN]	15.48	1	1				15.48	1	1
A0A2U3TZL8	Kinesin-like protein OS=Homo sapiens OX=9606 GN=KIF23 PE=1 SV=1 - [A0A2U3TZL8_HUMAN]	15.46	10	9				9.01	5	6	6.45	5	3
B9A064	Immunoglobulin lambda-like polypeptide 5 OS=Homo sapiens OX=9606 GN=IGLL5 PE=2 SV=2 - [IGLL5_HUMAN]	15.42	3	4	11.68	2	3	3.74	1	1
E5RH24	Polyadenylate-binding protein 1 (Fragment) OS=Homo sapiens OX=9606 GN=PABPC1 PE=1 SV=1 - [E5RH24_HUMAN]	15.34	2	2				9.32	1	1	6.02	1	1
Q86YZ3	Hornerin OS=Homo sapiens OX=9606 GN=HRNR PE=1 SV=2 - [HORN_HUMAN]	14.91	11	14	7.4	5	5	7.51	6	9
A0A087WZZ2	Rho GTPase-activating protein 23 (Fragment) OS=Homo sapiens OX=9606 GN=ARHGAP23 PE=1 SV=1 - [A0A087WZZ2_HUMAN]	14.91	2	2				8.82	1	1	6.09	1	1
B4DXQ1	cDNA FLJ50283, highly similar to Copper-transporting ATPase 2 OS=Homo sapiens OX=9606 PE=2 SV=1 - [B4DXQ1_HUMAN]	14.85	2	2	6.51	1	1	8.34	1	1
H3BS21	Haptoglobin (Fragment) OS=Homo sapiens OX=9606 GN=HP PE=1 SV=1 - [H3BS21_HUMAN]	14.75	2	2	5.41	1	1	9.34	1	1
G3V203	60S ribosomal protein L18 OS=Homo sapiens OX=9606 GN=RPL18 PE=1 SV=1 - [G3V203_HUMAN]	14.64	2	2				6.71	1	1	7.93	1	1
A0A024R326	60S ribosomal protein L29 OS=Homo sapiens OX=9606 GN=RPL29 PE=1 SV=1 - [A0A024R326_HUMAN]	14.64	2	2				9.55	1	1	5.09	1	1
K7EQH4	ATP synthase subunit alpha, mitochondrial (Fragment) OS=Homo sapiens OX=9606 GN=ATP5F1A PE=1 SV=1 - [K7EQH4_HUMAN]	14.41	1	1				14.41	1	1
A4UCS8	Enolase 1 (Fragment) OS=Homo sapiens OX=9606 PE=2 SV=1 - [A4UCS8_HUMAN]	14.36	2	2	6.02	1	1	8.34	1	1
A0A024R7S3	Clathrin light chain OS=Homo sapiens OX=9606 GN=CLTB PE=3 SV=1 - [A0A024R7S3_HUMAN]	14.22	4	4				4.74	1	1	9.48	3	3
B2R4D5	Actin-related protein 2/3 complex subunit 3 OS=Homo sapiens OX=9606 PE=2 SV=1 - [B2R4D5_HUMAN]	14.04	3	4				10.11	2	3	3.93	1	1
Q9UJU1	Cytovillin 2 (Fragment) OS=Homo sapiens OX=9606 GN=VIL2 PE=2 SV=1 - [Q9UJU1_HUMAN]	13.81	2	2				6.38	1	1	7.43	1	1
A0A0A0MSI0	Peroxiredoxin-1 (Fragment) OS=Homo sapiens OX=9606 GN=PRDX1 PE=1 SV=1 - [A0A0A0MSI0_HUMAN]	13.77	2	2	6.43	1	1	7.34	1	1
B3KPC7	Actin-related protein 2/3 complex subunit 5 OS=Homo sapiens OX=9606 PE=2 SV=1 - [B3KPC7_HUMAN]	13.76	2	2				7.84	1	1	5.92	1	1
H7C4Y4	WD repeat-containing protein 49 (Fragment) OS=Homo sapiens OX=9606 GN=WDR49 PE=4 SV=1 - [H7C4Y4_HUMAN]	13.75	2	2	5.04	1	1	8.71	1	1
H3BRS6	ADP-dependent glucokinase (Fragment) OS=Homo sapiens OX=9606 GN=ADPGK PE=1 SV=1 - [H3BRS6_HUMAN]	13.74	2	2				9.31	1	1	4.43	1	1
Q9BT67	NEDD4 family-interacting protein 1 OS=Homo sapiens OX=9606 GN=NDFIP1 PE=1 SV=1 - [NFIP1_HUMAN]	13.61	2	2				7.69	1	1	5.92	1	1
E4W6B6	RPL27/NME2 fusion protein (Fragment) OS=Homo sapiens OX=9606 GN=RPL27 PE=2 SV=1 - [E4W6B6_HUMAN]	13.49	2	2				13.49	2	2
Q92522	Histone H1x OS=Homo sapiens OX=9606 GN=H1FX PE=1 SV=1 - [H1X_HUMAN]	13.49	4	4				7.51	2	2	5.98	2	2
A9UFC0	Caspase 14 OS=Homo sapiens OX=9606 GN=CASP14 PE=2 SV=1 - [A9UFC0_HUMAN]	13.34	3	3	9.92	2	2	3.42	1	1
H9NIM5	Regulator of G-protein signaling 20 variant 2 OS=Homo sapiens OX=9606 GN=RGS20 PE=2 SV=1 - [H9NIM5_HUMAN]	13.31	2	2				6.67	1	1	6.64	1	1
B4DY09	Interleukin enhancer-binding factor 2 OS=Homo sapiens OX=9606 GN=ILF2 PE=1 SV=1 - [B4DY09_HUMAN]	13.07	4	5				9.09	3	4	3.98	1	1
P62854	40S ribosomal protein S26 OS=Homo sapiens OX=9606 GN=RPS26 PE=1 SV=3 - [RS26_HUMAN]	13.04	1	1				13.04	1	1
Q9BSQ6	RPL13A protein (Fragment) OS=Homo sapiens OX=9606 GN=RPL13A PE=2 SV=2 - [Q9BSQ6_HUMAN]	12.93	3	3				5.47	1	1	7.46	2	2
F8WE65	Peptidyl-prolyl cis-trans isomerase OS=Homo sapiens OX=9606 GN=PPIA PE=1 SV=1 - [F8WE65_HUMAN]	12.84	2	2	7.5	1	1	5.34	1	1
A0A024R5L7	Phosphatidylinositol binding clathrin assembly protein, isoform CRA_c OS=Homo sapiens OX=9606 GN=PICALM PE=4 SV=1 - [A0A024R5L7_HUMAN]	12.79	4	5				1.64	1	2	11.15	3	3
C9K025	60S ribosomal protein L35a (Fragment) OS=Homo sapiens OX=9606 GN=RPL35A PE=1 SV=1 - [C9K025_HUMAN]	12.77	1	2				12.77	1	2
A0A075B7D0	Immunoglobulin heavy variable 1/OR15-1 (non-functional) (Fragment) OS=Homo sapiens OX=9606 GN=IGHV1OR15-1 PE=1 SV=1 - [A0A075B7D0_HUMAN]	12.77	2	2	5.43	1	1	7.34	1	1
M0R3D6	60S ribosomal protein L18a (Fragment) OS=Homo sapiens OX=9606 GN=RPL18A PE=1 SV=1 - [M0R3D6_HUMAN]	12.76	2	2				5.67	1	1	7.09	1	1
A0A0J9YX35	Immunoglobulin heavy variable 3-64D OS=Homo sapiens OX=9606 GN=IGHV3-64D PE=3 SV=1 - [HV64D_HUMAN]	12.44	2	2	7.21	1	1	5.23	1	1
H0YLP6	60S ribosomal protein L28 OS=Homo sapiens OX=9606 GN=RPL28 PE=1 SV=1 - [H0YLP6_HUMAN]	12.36	1	1				12.36	1	1
Q6QBN8	V-type proton ATPase subunit a (Fragment) OS=Homo sapiens OX=9606 GN=TCIRG1 PE=2 SV=1 - [Q6QBN8_HUMAN]	12.09	2	2				8	1	1	4.09	1	1
C9J539	Beta-galactosidase (Fragment) OS=Homo sapiens OX=9606 GN=GLB1 PE=1 SV=1 - [C9J539_HUMAN]	12.04	2	2				7.02	1	1	5.02	1	1
B4DP94	cDNA FLJ59828, highly similar to Regulator of G-protein signaling 19 OS=Homo sapiens OX=9606 PE=2 SV=1 - [B4DP94_HUMAN]	11.93	2	2				6.7	1	1	5.23	1	1
A4QPB0	IQ motif containing GTPase activating protein 1 OS=Homo sapiens OX=9606 GN=IQGAP1 PE=1 SV=1 - [A4QPB0_HUMAN]	11.86	14	13				6.88	7	8	4.98	7	5
B4E0T8	cDNA FLJ59649, highly similar to Myosin-18A OS=Homo sapiens OX=9606 PE=2 SV=1 - [B4E0T8_HUMAN]	11.77	11	12				10.92	10	11	0.85	1	1
A0A0G2JS82	AP-2 complex subunit alpha-2 (Fragment) OS=Homo sapiens OX=9606 GN=AP2A2 PE=1 SV=1 - [A0A0G2JS82_HUMAN]	11.66	11	8				5.23	5	5	6.43	6	3
Q2M2I5	Keratin, type I cytoskeletal 24 OS=Homo sapiens OX=9606 GN=KRT24 PE=1 SV=1 - [K1C24_HUMAN]	11.65	4	5	3.81	2	2	5.91	1	1	1.93	1	2
Q5VU21	PAI-1 mRNA-binding protein variant OS=Homo sapiens OX=9606 PE=2 SV=1 - [Q5VU21_HUMAN]	11.62	3	3	7.49	2	2	4.13	1	1
Q0IIN1	Keratin 77 OS=Homo sapiens OX=9606 GN=KRT77 PE=1 SV=1 - [Q0IIN1_HUMAN]	11.6	7	11	5.02	3	6	4.5	3	4	2.08	1	1
B0QZ43	Erlin-1 (Fragment) OS=Homo sapiens OX=9606 GN=ERLIN1 PE=1 SV=1 - [B0QZ43_HUMAN]	11.4	2	2				7.04	1	1	4.36	1	1
B4DUP0	cDNA FLJ59433, highly similar to Elongation factor 1-gamma OS=Homo sapiens OX=9606 PE=2 SV=1 - [B4DUP0_HUMAN]	11.4	2	2				6.31	1	1	5.09	1	1
X6RGJ2	Heterochromatin protein 1-binding protein 3 (Fragment) OS=Homo sapiens OX=9606 GN=HP1BP3 PE=1 SV=1 - [X6RGJ2_HUMAN]	11.31	3	3				11.31	3	3
F8VZX9	Methionine aminopeptidase 2 (Fragment) OS=Homo sapiens OX=9606 GN=METAP2 PE=1 SV=1 - [F8VZX9_HUMAN]	11.04	1	1				11.04	1	1
A0A0D9SFK2	Unconventional myosin-XVIIIa OS=Homo sapiens OX=9606 GN=MYO18A PE=1 SV=1 - [A0A0D9SFK2_HUMAN]	10.99	16	18				9.81	15	17	1.18	1	1
B4DLP4	Ribosomal protein L15 OS=Homo sapiens OX=9606 PE=2 SV=1 - [B4DLP4_HUMAN]	10.98	2	2				10.98	2	2
A8K651	cDNA FLJ75700, highly similar to Homo sapiens complement component 1, q subcomponent binding protein (C1QBP), nuclear gene encoding mitochondrial protein, mRNA OS=Homo sapiens OX=9606 PE=2 SV=1 - [A8K651_HUMAN]	10.98	4	4				4.96	2	2	6.02	2	2
Q6LAN8	Collagen type I alpha 1 (Fragment) OS=Homo sapiens OX=9606 GN=COL1A1 PE=4 SV=1 - [Q6LAN8_HUMAN]	10.94	4	4	4.86	3	3	6.08	1	1
A0A2R8Y688	Trifunctional enzyme subunit alpha, mitochondrial OS=Homo sapiens OX=9606 GN=HADHA PE=1 SV=1 - [A0A2R8Y688_HUMAN]	10.84	11	39				4.96	10	38	5.88	1	1
Q96HS1	Serine/threonine-protein phosphatase PGAM5, mitochondrial OS=Homo sapiens OX=9606 GN=PGAM5 PE=1 SV=2 - [PGAM5_HUMAN]	10.73	3	3				10.73	3	3
B3GQS7	Mitochondrial heat shock 60kD protein 1 variant 1 OS=Homo sapiens OX=9606 GN=HSPD1 PE=2 SV=1 - [B3GQS7_HUMAN]	10.72	5	5	8.61	4	4	2.11	1	1
D6R938	Calcium/calmodulin-dependent protein kinase (CaM kinase) II delta, isoform CRA_e OS=Homo sapiens OX=9606 GN=CAMK2D PE=1 SV=1 - [D6R938_HUMAN]	10.64	5	5				10.64	5	5
B3KM36	cDNA FLJ10153 fis, clone HEMBA1003417, highly similar to BAG family molecular chaperone regulator 2 OS=Homo sapiens OX=9606 PE=2 SV=1 - [B3KM36_HUMAN]	10.37	4	4				5.16	3	3	5.21	1	1
B7ZKM7	UACA protein OS=Homo sapiens OX=9606 GN=UACA PE=2 SV=1 - [B7ZKM7_HUMAN]	10.33	11	12				1.76	2	2	8.57	9	10
Q701L7	Type II hair keratin 2 OS=Homo sapiens OX=9606 GN=KRTHB2 PE=2 SV=1 - [Q701L7_HUMAN]	10.27	4	4				4.62	1	1	5.65	3	3
B5BUB1	RuvB-like helicase (Fragment) OS=Homo sapiens OX=9606 GN=RUVBL1 PE=2 SV=1 - [B5BUB1_HUMAN]	10.13	1	1				10.13	1	1
B7Z4V2	cDNA FLJ51907, highly similar to Stress-70 protein, mitochondrial OS=Homo sapiens OX=9606 PE=2 SV=1 - [B7Z4V2_HUMAN]	10.07	5	5				1.8	1	1	8.27	4	4
P31689	DnaJ homolog subfamily A member 1 OS=Homo sapiens OX=9606 GN=DNAJA1 PE=1 SV=2 - [DNJA1_HUMAN]	10.07	3	3				3.02	1	1	7.05	2	2
Q7Z3N6	Uncharacterized protein DKFZp686A01173 (Fragment) OS=Homo sapiens OX=9606 GN=DKFZp686A01173 PE=2 SV=1 - [Q7Z3N6_HUMAN]	10.03	8	9				10.03	8	9
Q7Z406	Myosin-14 OS=Homo sapiens OX=9606 GN=MYH14 PE=1 SV=2 - [MYH14_HUMAN]	9.97	21	55				5.01	11	17	4.96	10	38
Q9Y2D5	A-kinase anchor protein 2 OS=Homo sapiens OX=9606 GN=AKAP2 PE=1 SV=3 - [AKAP2_HUMAN]	9.9	5	5				3.73	2	2	6.17	3	3
B4DNL5	Protein disulfide-isomerase OS=Homo sapiens OX=9606 PE=2 SV=1 - [B4DNL5_HUMAN]	9.89	3	3	2.03	1	1	6.23	1	1	1.63	1	1
H7BZJ3	Protein disulfide-isomerase A3 (Fragment) OS=Homo sapiens OX=9606 GN=PDIA3 PE=1 SV=1 - [H7BZJ3_HUMAN]	9.76	1	1				9.76	1	1
Q9UL86	Myosin-reactive immunoglobulin kappa chain variable region (Fragment) OS=Homo sapiens OX=9606 PE=2 SV=1 - [Q9UL86_HUMAN]	9.65	1	1				9.65	1	1
B3KTR9	Gremlin 1, cysteine knot superfamily, homolog (Xenopus laevis), isoform CRA_c OS=Homo sapiens OX=9606 GN=GREM1 PE=2 SV=1 - [B3KTR9_HUMAN]	9.65	1	1				9.65	1	1
Q5JQF8	Polyadenylate-binding protein 1-like 2 OS=Homo sapiens OX=9606 GN=PABPC1L2A PE=2 SV=1 - [PAP1M_HUMAN]	9.59	2	2				5.5	1	1	4.09	1	1
P02647	Apolipoprotein A-I OS=Homo sapiens OX=9606 GN=APOA1 PE=1 SV=1 - [APOA1_HUMAN]	9.55	2	2	4.12	1	1	5.43	1	1
Q68E04	Uncharacterized protein DKFZp686F01113 (Fragment) OS=Homo sapiens OX=9606 GN=DKFZp686F01113 PE=2 SV=1 - [Q68E04_HUMAN]	9.48	2	2				5.14	1	1	4.34	1	1
A0A0F7L0Q8	Fragile X mental retardation autosomal homolog variant p5FK OS=Homo sapiens OX=9606 GN=FXR1 PE=2 SV=1 - [A0A0F7L0Q8_HUMAN]	9.24	4	3				4.87	2	2	4.37	2	1
B4DNG2	cDNA FLJ59357, highly similar to Probable ATP-dependent RNA helicase DDX5 OS=Homo sapiens OX=9606 PE=2 SV=1 - [B4DNG2_HUMAN]	9.2	5	5				6.99	4	4	2.21	1	1
P20592	Interferon-induced GTP-binding protein Mx2 OS=Homo sapiens OX=9606 GN=MX2 PE=1 SV=1 - [MX2_HUMAN]	9.13	1	1				9.13	1	1
B3KUF5	cDNA FLJ39747 fis, clone SMINT2017432, highly similar to Target of Myb protein 1 OS=Homo sapiens OX=9606 PE=2 SV=1 - [B3KUF5_HUMAN]	8.92	2	2				4.8	1	1	4.12	1	1
Q09666	Neuroblast differentiation-associated protein AHNAK OS=Homo sapiens OX=9606 GN=AHNAK PE=1 SV=2 - [AHNK_HUMAN]	8.88	7	8				6.74	6	7	2.14	1	1
Q0EFA5	S protein OS=Homo sapiens OX=9606 GN=S PE=4 SV=1 - [Q0EFA5_HUMAN]	8.86	2	2	3.52	1	1	5.34	1	1
A0A2I7N9Y9	Serine and arginine rich splicing factor 1 transcript variant 5 (Fragment) OS=Homo sapiens OX=9606 GN=SRSF1 PE=2 SV=1 - [A0A2I7N9Y9_HUMAN]	8.77	1	1				8.77	1	1
B4DU91	cDNA FLJ55368, highly similar to Epsin-1 OS=Homo sapiens OX=9606 PE=2 SV=1 - [B4DU91_HUMAN]	8.65	2	2				4.36	1	1	4.29	1	1
B4DMA2	cDNA FLJ54023, highly similar to Heat shock protein HSP 90-beta OS=Homo sapiens OX=9606 PE=2 SV=1 - [B4DMA2_HUMAN]	8.6	5	5				5.1	3	3	3.5	2	2
J3QR48	Importin subunit beta-1 (Fragment) OS=Homo sapiens OX=9606 GN=KPNB1 PE=1 SV=8 - [J3QR48_HUMAN]	8.11	1	1				8.11	1	1
B3KWB4	cDNA FLJ42721 fis, clone BRAMY4000229, highly similar to Coronin-2B OS=Homo sapiens OX=9606 PE=2 SV=1 - [B3KWB4_HUMAN]	8.1	2	2				8.1	2	2
A0A087WY00	Unconventional myosin-Va OS=Homo sapiens OX=9606 GN=MYO5A PE=1 SV=1 - [A0A087WY00_HUMAN]	8.09	13	14				1.2	2	2	6.89	11	12
A0A2R8Y623	40S ribosomal protein S7 (Fragment) OS=Homo sapiens OX=9606 GN=RPS7 PE=1 SV=1 - [A0A2R8Y623_HUMAN]	7.75	2	2				4.73	1	1	3.02	1	1
P49207	60S ribosomal protein L34 OS=Homo sapiens OX=9606 GN=RPL34 PE=1 SV=3 - [RL34_HUMAN]	7.69	1	1				7.69	1	1
A0A3B3IS03	Tight junction protein ZO-2 (Fragment) OS=Homo sapiens OX=9606 GN=TJP2 PE=4 SV=1 - [A0A3B3IS03_HUMAN]	7.67	3	5				1.84	1	1	5.83	2	4
B4E2M7	cDNA FLJ52835, highly similar to Tektin-1 OS=Homo sapiens OX=9606 PE=2 SV=1 - [B4E2M7_HUMAN]	7.53	2	2				4.04	1	1	3.49	1	1
B4E2T4	cDNA FLJ54121, highly similar to Cysteine and glycine-rich protein 1 OS=Homo sapiens OX=9606 PE=2 SV=1 - [B4E2T4_HUMAN]	7.52	1	1				7.52	1	1
P07305	Histone H1.0 OS=Homo sapiens OX=9606 GN=H1F0 PE=1 SV=3 - [H10_HUMAN]	7.52	3	3				3.5	2	2	4.02	1	1
Q16352	Alpha-internexin OS=Homo sapiens OX=9606 GN=INA PE=1 SV=2 - [AINX_HUMAN]	7.41	4	4	1.8	1	1	1.8	1	1	3.81	2	2
P08582	Melanotransferrin OS=Homo sapiens OX=9606 GN=MELTF PE=1 SV=2 - [TRFM_HUMAN]	7.4	4	4				3.39	2	2	4.01	2	2
B4DI70	cDNA FLJ53509, highly similar to Galectin-3-binding protein OS=Homo sapiens OX=9606 PE=2 SV=1 - [B4DI70_HUMAN]	7.33	2	2				4.12	1	1	3.21	1	1
Q0QEN7	ATP synthase subunit beta (Fragment) OS=Homo sapiens OX=9606 GN=ATP5B PE=2 SV=1 - [Q0QEN7_HUMAN]	7.22	2	3	3.37	1	2	3.85	1	1
Q5S4N1	Uncharacterized protein (Fragment) OS=Homo sapiens OX=9606 PE=2 SV=1 - [Q5S4N1_HUMAN]	7.18	2	2				7.18	2	2
B3KX15	cDNA FLJ44468 fis, clone UTERU2026025, moderately similar to SPLICING FACTOR, ARGININE/SERINE-RICH 2 OS=Homo sapiens OX=9606 PE=2 SV=1 - [B3KX15_HUMAN]	7.09	2	2				6.56	1	1	0.53	1	1
A0A024R4Z0	Catenin (Cadherin-associated protein), delta 1, isoform CRA_c OS=Homo sapiens OX=9606 GN=CTNND1 PE=4 SV=1 - [A0A024R4Z0_HUMAN]	7.02	3	3				4.59	2	2	2.43	1	1
Q14573	Inositol 1,4,5-trisphosphate receptor type 3 OS=Homo sapiens OX=9606 GN=ITPR3 PE=1 SV=2 - [ITPR3_HUMAN]	7	18	18				5.8	15	15	1.2	3	3
K4DIE0	Nuclear mitotic apparatus protein 1 (Fragment) OS=Homo sapiens OX=9606 GN=NUMA1 PE=1 SV=1 - [K4DIE0_HUMAN]	6.98	1	1				6.98	1	1
H0Y704	Zinc finger protein 185 (Fragment) OS=Homo sapiens OX=9606 GN=ZNF185 PE=1 SV=2 - [H0Y704_HUMAN]	6.82	2	2				2.9	1	1	3.92	1	1
Q7RTS7	Keratin, type II cytoskeletal 74 OS=Homo sapiens OX=9606 GN=KRT74 PE=1 SV=2 - [K2C74_HUMAN]	6.8	4	4	1.51	1	1	5.29	3	3
M0QZC5	40S ribosomal protein S11 OS=Homo sapiens OX=9606 GN=RPS11 PE=1 SV=1 - [M0QZC5_HUMAN]	6.78	1	1				6.78	1	1
P53007	Tricarboxylate transport protein, mitochondrial OS=Homo sapiens OX=9606 GN=SLC25A1 PE=1 SV=2 - [TXTP_HUMAN]	6.77	2	2				3.86	1	1	2.91	1	1
B2RAW0	cDNA, FLJ95154, highly similar to Homo sapiens disabled homolog 2, mitogen-responsive phosphoprotein (Drosophila) (DAB2), mRNA OS=Homo sapiens OX=9606 PE=2 SV=1 - [B2RAW0_HUMAN]	6.76	5	5				2.73	2	2	4.03	3	3
Q14315	Filamin-C OS=Homo sapiens OX=9606 GN=FLNC PE=1 SV=3 - [FLNC_HUMAN]	6.68	9	9				2.79	6	6	3.89	3	3
A8KA83	Epididymis secretory sperm binding protein OS=Homo sapiens OX=9606 PE=1 SV=1 - [A8KA83_HUMAN]	6.64	1	1				6.64	1	1
Q96P63	Serpin B12 OS=Homo sapiens OX=9606 GN=SERPINB12 PE=1 SV=1 - [SPB12_HUMAN]	6.59	2	2	2.47	1	1	4.12	1	1
Q7RTP6	[F-actin]-monooxygenase MICAL3 OS=Homo sapiens OX=9606 GN=MICAL3 PE=1 SV=2 - [MICA3_HUMAN]	6.57	12	11				3.55	6	7	3.02	6	4
B4DN06	Ribosomal protein L3, isoform CRA_i OS=Homo sapiens OX=9606 GN=RPL3 PE=2 SV=1 - [B4DN06_HUMAN]	6.56	1	2				6.56	1	2
M0QZ21	AP complex subunit sigma OS=Homo sapiens OX=9606 GN=AP2S1 PE=1 SV=1 - [M0QZ21_HUMAN]	6.56	1	1				6.56	1	1
Q8NEY3	Spermatogenesis-associated protein 4 OS=Homo sapiens OX=9606 GN=SPATA4 PE=1 SV=1 - [SPAT4_HUMAN]	6.56	1	1				6.56	1	1
B2RA70	Tyrosine-protein kinase OS=Homo sapiens OX=9606 PE=2 SV=1 - [B2RA70_HUMAN]	6.49	4	5				1.33	1	2	5.16	3	3
B7Z627	cDNA FLJ50645 OS=Homo sapiens OX=9606 PE=2 SV=1 - [B7Z627_HUMAN]	6.45	1	1				6.45	1	1
H0Y2W2	ATPase family AAA domain-containing protein 3A (Fragment) OS=Homo sapiens OX=9606 GN=ATAD3A PE=1 SV=1 - [H0Y2W2_HUMAN]	6.44	2	2				3.67	1	1	2.77	1	1
B4DEI3	cDNA FLJ57715, highly similar to Voltage-dependent anion-selective channel protein 1 OS=Homo sapiens OX=9606 PE=2 SV=1 - [B4DEI3_HUMAN]	6.41	1	1				6.41	1	1
B3KTH7	Calcium/calmodulin-dependent protein kinase (CaM kinase) II gamma, isoform CRA_p OS=Homo sapiens OX=9606 GN=CAMK2G PE=2 SV=1 - [B3KTH7_HUMAN]	6.35	2	2				6.35	2	2
Q5T750	Skin-specific protein 32 OS=Homo sapiens OX=9606 GN=XP32 PE=1 SV=1 - [XP32_HUMAN]	6.32	2	2	3.2	1	1	3.12	1	1
O95425	Supervillin OS=Homo sapiens OX=9606 GN=SVIL PE=1 SV=2 - [SVIL_HUMAN]	6.28	11	12				6.28	11	12
A0A087WVU6	E3 ubiquitin-protein ligase HECTD1 (Fragment) OS=Homo sapiens OX=9606 GN=HECTD1 PE=1 SV=1 - [A0A087WVU6_HUMAN]	6.13	1	1				6.13	1	1
P51991	Heterogeneous nuclear ribonucleoprotein A3 OS=Homo sapiens OX=9606 GN=HNRNPA3 PE=1 SV=2 - [ROA3_HUMAN]	6.06	2	2				4.23	1	1	1.83	1	1
O95837	Guanine nucleotide-binding protein subunit alpha-14 OS=Homo sapiens OX=9606 GN=GNA14 PE=1 SV=1 - [GNA14_HUMAN]	6.04	2	2				3.1	1	1	2.94	1	1
E9PHY5	Band 4.1-like protein 2 OS=Homo sapiens OX=9606 GN=EPB41L2 PE=1 SV=1 - [E9PHY5_HUMAN]	5.88	4	4				3.1	2	2	2.78	2	2
E7EMC6	Annexin OS=Homo sapiens OX=9606 GN=ANXA6 PE=1 SV=1 - [E7EMC6_HUMAN]	5.88	1	1				5.88	1	1
I6L957	HNRNPA2B1 protein OS=Homo sapiens OX=9606 GN=HNRNPA2B1 PE=2 SV=1 - [I6L957_HUMAN]	5.82	2	2				2.81	1	1	3.01	1	1
B7Z972	Protein-L-isoaspartate O-methyltransferase OS=Homo sapiens OX=9606 PE=2 SV=1 - [B7Z972_HUMAN]	5.73	1	1				5.73	1	1
B4DQ67	Probable histidine--tRNA ligase, mitochondrial OS=Homo sapiens OX=9606 GN=HARS2 PE=1 SV=1 - [B4DQ67_HUMAN]	5.69	1	1				5.69	1	1
B2R9B4	cDNA, FLJ94314, highly similar to Homo sapiens FOS-like antigen 1 (FOSL1), mRNA OS=Homo sapiens OX=9606 PE=2 SV=1 - [B2R9B4_HUMAN]	5.65	3	3				5.65	3	3
A0JLT9	SF3B1 protein (Fragment) OS=Homo sapiens OX=9606 GN=SF3B1 PE=2 SV=1 - [A0JLT9_HUMAN]	5.52	1	1				5.52	1	1
B4DDX2	cDNA FLJ54590, highly similar to KH domain-containing, RNA-binding, signaltransduction-associated protein 1 OS=Homo sapiens OX=9606 PE=2 SV=1 - [B4DDX2_HUMAN]	5.44	2	2				2.13	1	1	3.31	1	1
C9JEY1	Actin-related protein 2/3 complex subunit 1B (Fragment) OS=Homo sapiens OX=9606 GN=ARPC1B PE=1 SV=2 - [C9JEY1_HUMAN]	5.39	1	2				5.39	1	2
A8K7D9	Importin subunit alpha OS=Homo sapiens OX=9606 PE=2 SV=1 - [A8K7D9_HUMAN]	5.25	2	2				2.84	1	1	2.41	1	1
H0YF21	MAP7 domain-containing protein 1 (Fragment) OS=Homo sapiens OX=9606 GN=MAP7D1 PE=1 SV=1 - [H0YF21_HUMAN]	5.24	1	1				5.24	1	1
F8VZL5	Phosphate carrier protein, mitochondrial (Fragment) OS=Homo sapiens OX=9606 GN=SLC25A3 PE=1 SV=1 - [F8VZL5_HUMAN]	5.21	1	1				5.21	1	1
Q9ULA6	SKIP_SNW domain-containing protein (Fragment) OS=Homo sapiens OX=9606 PE=4 SV=1 - [Q9ULA6_HUMAN]	5.18	2	2	2.09	1	1	3.09	1	1
Q5UW39	L2 OS=Homo sapiens OX=9606 PE=2 SV=1 - [Q5UW39_HUMAN]	5.13	2	2				2.49	1	1	2.64	1	1
K7ENG2	U2 snRNP auxiliary factor large subunit OS=Homo sapiens OX=9606 GN=U2AF2 PE=1 SV=1 - [K7ENG2_HUMAN]	5.13	2	2				2.61	1	1	2.52	1	1
B5MD38	Trifunctional enzyme subunit beta, mitochondrial OS=Homo sapiens OX=9606 GN=HADHB PE=1 SV=1 - [B5MD38_HUMAN]	5.02	1	1				5.02	1	1
D6R9P3	Heterogeneous nuclear ribonucleoprotein A/B OS=Homo sapiens OX=9606 GN=HNRNPAB PE=1 SV=1 - [D6R9P3_HUMAN]	5	1	1				5	1	1
H0YDP8	E3 ubiquitin-protein ligase TRIM21 (Fragment) OS=Homo sapiens OX=9606 GN=TRIM21 PE=1 SV=1 - [H0YDP8_HUMAN]	4.98	1	1				4.98	1	1
A0A1X7SBZ2	Probable ATP-dependent RNA helicase DDX17 OS=Homo sapiens OX=9606 GN=DDX17 PE=1 SV=1 - [A0A1X7SBZ2_HUMAN]	4.94	3	3				3.29	2	2	1.65	1	1
Q9BZ74	FKSG42 OS=Homo sapiens OX=9606 GN=FKSG42 PE=2 SV=1 - [Q9BZ74_HUMAN]	4.92	4	4				2.71	2	2	2.21	2	2
Q9HAC8	Ubiquitin domain-containing protein 1 OS=Homo sapiens OX=9606 GN=UBTD1 PE=1 SV=1 - [UBTD1_HUMAN]	4.91	1	1				4.91	1	1
B4DP96	cDNA FLJ51269, highly similar to Aminopeptidase N OS=Homo sapiens OX=9606 PE=2 SV=1 - [B4DP96_HUMAN]	4.86	2	2				2.37	1	1	2.49	1	1
Q8TEN0	FLJ00163 protein (Fragment) OS=Homo sapiens OX=9606 GN=FLJ00163 PE=2 SV=1 - [Q8TEN0_HUMAN]	4.86	2	2				2.88	1	1	1.98	1	1
G3V2H6	Heterogeneous nuclear ribonucleoproteins C1/C2 (Fragment) OS=Homo sapiens OX=9606 GN=HNRNPC PE=1 SV=1 - [G3V2H6_HUMAN]	4.83	1	1				4.83	1	1
Q5I6Y5	Epididymis secretory sperm binding protein OS=Homo sapiens OX=9606 GN=LMNA PE=2 SV=1 - [Q5I6Y5_HUMAN]	4.8	2	2				2.92	1	1	1.88	1	1
B2R6F5	Protein XRP2 OS=Homo sapiens OX=9606 PE=2 SV=1 - [B2R6F5_HUMAN]	4.8	2	2				2.86	1	1	1.94	1	1
B4DFG4	cDNA FLJ58801, highly similar to Interleukin enhancer-binding factor 3 OS=Homo sapiens OX=9606 PE=2 SV=1 - [B4DFG4_HUMAN]	4.74	2	2				4.74	2	2
J3QLE5	Small nuclear ribonucleoprotein-associated protein N (Fragment) OS=Homo sapiens OX=9606 GN=SNRPN PE=1 SV=1 - [J3QLE5_HUMAN]	4.73	1	1				4.73	1	1
Q59H57	Fusion (Involved in t(12;16) in malignant liposarcoma) isoform a variant (Fragment) OS=Homo sapiens OX=9606 PE=2 SV=1 - [Q59H57_HUMAN]	4.67	1	1				4.67	1	1
Q5HY57	Emerin OS=Homo sapiens OX=9606 GN=EMD PE=1 SV=1 - [Q5HY57_HUMAN]	4.57	1	1				4.57	1	1
F5GY37	Prohibitin-2 OS=Homo sapiens OX=9606 GN=PHB2 PE=1 SV=1 - [F5GY37_HUMAN]	4.49	1	1				4.49	1	1
G3V3M5	Protein numb homolog (Fragment) OS=Homo sapiens OX=9606 GN=NUMB PE=1 SV=8 - [G3V3M5_HUMAN]	4.48	1	1				4.48	1	1
A8K9G2	cDNA FLJ76366 OS=Homo sapiens OX=9606 PE=2 SV=1 - [A8K9G2_HUMAN]	4.48	1	1				4.48	1	1
P15924	Desmoplakin OS=Homo sapiens OX=9606 GN=DSP PE=1 SV=3 - [DESP_HUMAN]	4.48	5	5	1.5	4	4	2.98	1	1
Q8N1N4	Keratin, type II cytoskeletal 78 OS=Homo sapiens OX=9606 GN=KRT78 PE=1 SV=2 - [K2C78_HUMAN]	4.43	3	3	3.08	2	2	1.35	1	1
I3L2C3	Unconventional myosin-Ic (Fragment) OS=Homo sapiens OX=9606 GN=MYO1C PE=4 SV=2 - [I3L2C3_HUMAN]	4.42	1	1				4.42	1	1
B4DHR1	cDNA FLJ53009, highly similar to Calreticulin OS=Homo sapiens OX=9606 PE=2 SV=1 - [B4DHR1_HUMAN]	4.34	1	1				4.34	1	1
B4DFH8	cDNA FLJ52270, highly similar to Fragile X mental retardation 1 protein OS=Homo sapiens OX=9606 PE=2 SV=1 - [B4DFH8_HUMAN]	4.33	1	1				4.33	1	1
A0A344AJL6	Cytochrome c oxidase subunit 1 (Fragment) OS=Homo sapiens OX=9606 GN=COX1 PE=3 SV=1 - [A0A344AJL6_HUMAN]	4.29	1	1				4.29	1	1
Q96BA7	HNRPU protein OS=Homo sapiens OX=9606 PE=2 SV=1 - [Q96BA7_HUMAN]	4.16	2	2				1.11	1	1	3.05	1	1
H0YLZ0	Sodium/potassium/calcium exchanger 5 OS=Homo sapiens OX=9606 GN=SLC24A5 PE=1 SV=1 - [H0YLZ0_HUMAN]	4.11	1	1				4.11	1	1
A0A0U1RQH7	RNA-binding protein 39 (Fragment) OS=Homo sapiens OX=9606 GN=RBM39 PE=1 SV=1 - [A0A0U1RQH7_HUMAN]	4.08	1	1				4.08	1	1
Q05D04	LRRFIP1 protein (Fragment) OS=Homo sapiens OX=9606 GN=LRRFIP1 PE=2 SV=1 - [Q05D04_HUMAN]	4.05	2	3				4.05	2	3
O75531	Barrier-to-autointegration factor OS=Homo sapiens OX=9606 GN=BANF1 PE=1 SV=1 - [BAF_HUMAN]	4.04	1	1				4.04	1	1
A0A0S2Z3S5	GNAS complex locus isoform 2 (Fragment) OS=Homo sapiens OX=9606 GN=GNAS PE=2 SV=1 - [A0A0S2Z3S5_HUMAN]	3.98	2	2				2.89	1	1	1.09	1	1
U3KQF1	Lysosomal protective protein OS=Homo sapiens OX=9606 GN=CTSA PE=1 SV=1 - [U3KQF1_HUMAN]	3.89	9	9				3.89	9	9
M0QZY1	Protein GPR108 (Fragment) OS=Homo sapiens OX=9606 GN=GPR108 PE=1 SV=1 - [M0QZY1_HUMAN]	3.81	4	5				3.81	4	5
H0YE86	Granulocyte colony-stimulating factor receptor (Fragment) OS=Homo sapiens OX=9606 GN=CSF3R PE=1 SV=1 - [H0YE86_HUMAN]	3.79	1	1				3.79	1	1
A0A3B3ISF6	Kelch domain-containing protein 7B OS=Homo sapiens OX=9606 GN=KLHDC7B PE=1 SV=1 - [A0A3B3ISF6_HUMAN]	3.79	2	2	1.78	1	1	2.01	1	1
Q05CK9	SYNCRIP protein (Fragment) OS=Homo sapiens OX=9606 GN=SYNCRIP PE=2 SV=1 - [Q05CK9_HUMAN]	3.76	2	2				1.99	1	1	1.77	1	1
I3L2X7	Centrosomal protein of 131 kDa (Fragment) OS=Homo sapiens OX=9606 GN=CEP131 PE=1 SV=1 - [I3L2X7_HUMAN]	3.73	2	2				1.72	1	1	2.01	1	1
B4DSR0	cDNA FLJ60080, highly similar to 130 kDa leucine-rich protein (LRP 130) (Fragment) OS=Homo sapiens OX=9606 PE=2 SV=1 - [B4DSR0_HUMAN]	3.68	1	1				3.68	1	1
B3KSK3	cDNA FLJ36473 fis, clone THYMU2016840, highly similar to Death-associated protein kinase 3 OS=Homo sapiens OX=9606 PE=2 SV=1 - [B3KSK3_HUMAN]	3.66	1	1				3.66	1	1
H0Y9P0	Receptor of-activated protein C kinase 1 (Fragment) OS=Homo sapiens OX=9606 GN=RACK1 PE=1 SV=1 - [H0Y9P0_HUMAN]	3.65	1	1				3.65	1	1
Q9UBI6	Guanine nucleotide-binding protein G(I)/G(S)/G(O) subunit gamma-12 OS=Homo sapiens OX=9606 GN=GNG12 PE=1 SV=3 - [GBG12_HUMAN]	3.63	1	1				3.63	1	1
Q9UBD9	Cardiotrophin-like cytokine factor 1 OS=Homo sapiens OX=9606 GN=CLCF1 PE=1 SV=1 - [CLCF1_HUMAN]	3.56	1	1				3.56	1	1
H0YJH7	Lamina-associated polypeptide 2, isoforms beta/gamma (Fragment) OS=Homo sapiens OX=9606 GN=TMPO PE=1 SV=1 - [H0YJH7_HUMAN]	3.55	6	6				3.55	6	6
A6NLN1	Polypyrimidine tract binding protein 1, isoform CRA_b OS=Homo sapiens OX=9606 GN=PTBP1 PE=1 SV=4 - [A6NLN1_HUMAN]	3.42	2	2				3.42	2	2
Q02413	Desmoglein-1 OS=Homo sapiens OX=9606 GN=DSG1 PE=1 SV=2 - [DSG1_HUMAN]	3.34	2	2	3.34	2	2
Q5JP01	Histone-binding protein RBBP7 (Fragment) OS=Homo sapiens OX=9606 GN=RBBP7 PE=1 SV=1 - [Q5JP01_HUMAN]	3.16	1	1				3.16	1	1
B2RC43	cDNA, FLJ95844, highly similar to Homo sapiens loss of heterozygosity, 11, chromosomal region 2, gene A (LOH11CR2A), mRNA OS=Homo sapiens OX=9606 PE=2 SV=1 - [B2RC43_HUMAN]	3.14	1	1				3.14	1	1
E5RHC7	Eukaryotic translation initiation factor 3 subunit H OS=Homo sapiens OX=9606 GN=EIF3H PE=1 SV=1 - [E5RHC7_HUMAN]	3.12	1	1				3.12	1	1
Q08211	ATP-dependent RNA helicase A OS=Homo sapiens OX=9606 GN=DHX9 PE=1 SV=4 - [DHX9_HUMAN]	3.07	3	3				3.07	3	3
H7BZL4	Glypican-1 (Fragment) OS=Homo sapiens OX=9606 GN=GPC1 PE=1 SV=1 - [H7BZL4_HUMAN]	3.05	1	1				3.05	1	1
J3QSV6	Ribosomal L1 domain-containing protein 1 (Fragment) OS=Homo sapiens OX=9606 GN=RSL1D1 PE=1 SV=1 - [J3QSV6_HUMAN]	3.02	1	1				3.02	1	1
Q8N4Y7	FMNL3 protein (Fragment) OS=Homo sapiens OX=9606 GN=FMNL3 PE=2 SV=2 - [Q8N4Y7_HUMAN]	3	1	1				3	1	1
Q17RA1	Caspase recruitment domain family, member 10 OS=Homo sapiens OX=9606 GN=CARD10 PE=1 SV=1 - [Q17RA1_HUMAN]	3	2	2				1.07	1	1	1.93	1	1
I3L320	DnaJ homolog subfamily A member 2 OS=Homo sapiens OX=9606 GN=DNAJA2 PE=1 SV=1 - [I3L320_HUMAN]	2.77	1	1				2.77	1	1
A5PKX5	Alpha-mannosidase OS=Homo sapiens OX=9606 GN=MAN2A1 PE=2 SV=1 - [A5PKX5_HUMAN]	2.77	1	1				2.77	1	1
Q5VZB4	SLIT-ROBO Rho GTPase-activating protein 2 (Fragment) OS=Homo sapiens OX=9606 GN=SRGAP2 PE=1 SV=1 - [Q5VZB4_HUMAN]	2.64	1	1				2.64	1	1
B4DLW4	cDNA FLJ60300, highly similar to Homo sapiens protein phosphatase 1, regulatory (inhibitor) subunit 12C (PPP1R12C), mRNA OS=Homo sapiens OX=9606 PE=2 SV=1 - [B4DLW4_HUMAN]	2.6	1	1				2.6	1	1
A0A2R8YDY3	Complement decay-accelerating factor (Fragment) OS=Homo sapiens OX=9606 GN=CD55 PE=1 SV=1 - [A0A2R8YDY3_HUMAN]	2.46	1	1				2.46	1	1
B4E0Q3	cDNA FLJ51432, highly similar to Dynamin-binding protein OS=Homo sapiens OX=9606 PE=2 SV=1 - [B4E0Q3_HUMAN]	2.46	1	1				2.46	1	1
M0R3F1	Heterogeneous nuclear ribonucleoprotein U-like protein 1 (Fragment) OS=Homo sapiens OX=9606 GN=HNRNPUL1 PE=1 SV=1 - [M0R3F1_HUMAN]	2.34	1	1				2.34	1	1
B4DDC8	cDNA FLJ57252, highly similar to Protein phosphatase 2C isoform gamma OS=Homo sapiens OX=9606 PE=2 SV=1 - [B4DDC8_HUMAN]	2.33	1	2				2.33	1	2
D6RD46	LIM and calponin homology domains-containing protein 1 OS=Homo sapiens OX=9606 GN=LIMCH1 PE=1 SV=1 - [D6RD46_HUMAN]	2.23	2	2				1.22	1	1	1.01	1	1
A0A024RAC0	Leucine zipper protein 1, isoform CRA_a OS=Homo sapiens OX=9606 GN=LUZP1 PE=4 SV=1 - [A0A024RAC0_HUMAN]	2.23	2	2				2.23	2	2
P28749	Retinoblastoma-like protein 1 OS=Homo sapiens OX=9606 GN=RBL1 PE=1 SV=3 - [RBL1_HUMAN]	2.21	1	1				2.21	1	1
A0A087X2D0	Serine/arginine-rich-splicing factor 3 OS=Homo sapiens OX=9606 GN=SRSF3 PE=1 SV=1 - [A0A087X2D0_HUMAN]	2.14	1	1				2.14	1	1
A0A087WTA8	Collagen alpha-2(I) chain OS=Homo sapiens OX=9606 GN=COL1A2 PE=1 SV=1 - [A0A087WTA8_HUMAN]	2.13	3	3	1.47	2	2	0.66	1	1
A0A384MR03	Epididymis secretory sperm binding protein OS=Homo sapiens OX=9606 PE=2 SV=1 - [A0A384MR03_HUMAN]	2.01	1	3				2.01	1	3
K7EMV3	Histone H3 OS=Homo sapiens OX=9606 GN=H3F3B PE=1 SV=1 - [K7EMV3_HUMAN]	1.97	1	1				1.97	1	1
B2RDN9	cDNA, FLJ96699, highly similar to Homo sapiens thyroid autoantigen 70kDa (Ku antigen) (G22P1), mRNA OS=Homo sapiens OX=9606 PE=2 SV=1 - [B2RDN9_HUMAN]	1.95	1	1				1.95	1	1
B4DRS8	cDNA FLJ54753, highly similar to Homo sapiens guanylate binding protein family, member 6 (GBP6), mRNA OS=Homo sapiens OX=9606 PE=2 SV=1 - [B4DRS8_HUMAN]	1.92	1	1				1.92	1	1
E9PMR6	Rho guanine nucleotide exchange factor 12 OS=Homo sapiens OX=9606 GN=ARHGEF12 PE=1 SV=1 - [E9PMR6_HUMAN]	1.89	2	2				1.18	1	1	0.71	1	1
H0YHD0	Breast cancer metastasis-suppressor 1-like protein (Fragment) OS=Homo sapiens OX=9606 GN=BRMS1L PE=1 SV=1 - [H0YHD0_HUMAN]	1.85	1	1				1.85	1	1
A0A087X0K9	Tight junction protein ZO-1 OS=Homo sapiens OX=9606 GN=TJP1 PE=1 SV=1 - [A0A087X0K9_HUMAN]	1.85	2	2				0.72	1	1	1.13	1	1
Q96RT1	Erbin OS=Homo sapiens OX=9606 GN=ERBIN PE=1 SV=2 - [ERBIN_HUMAN]	1.77	2	2				0.85	1	1	0.92	1	1
H9KV62	Tudor domain-containing protein 1 OS=Homo sapiens OX=9606 GN=TDRD1 PE=1 SV=1 - [H9KV62_HUMAN]	1.71	2	2				1.18	1	1	0.53	1	1
B3KN52	cDNA FLJ13606 fis, clone PLACE1010579, highly similar to Homo sapiens GULP, engulfment adaptor PTB domain containing 1 (GULP1), mRNA OS=Homo sapiens OX=9606 PE=2 SV=1 - [B3KN52_HUMAN]	1.65	1	1				1.65	1	1
Q96J17	NOLC1 protein OS=Homo sapiens OX=9606 GN=NOLC1 PE=2 SV=1 - [Q96J17_HUMAN]	1.63	1	1				1.63	1	1
A0A0B4J210	La-related protein 1 (Fragment) OS=Homo sapiens OX=9606 GN=LARP1 PE=1 SV=5 - [A0A0B4J210_HUMAN]	1.62	1	1				1.62	1	1
Q53T09	Uncharacterized protein XRCC5 (Fragment) OS=Homo sapiens OX=9606 GN=XRCC5 PE=4 SV=1 - [Q53T09_HUMAN]	1.58	1	1				1.58	1	1
Q9ULE4	Protein FAM184B OS=Homo sapiens OX=9606 GN=FAM184B PE=2 SV=3 - [F184B_HUMAN]	1.58	2	2				1.04	1	1	0.54	1	1
Q9UQR0	Sex comb on midleg-like protein 2 OS=Homo sapiens OX=9606 GN=SCML2 PE=1 SV=1 - [SCML2_HUMAN]	1.57	1	1				1.57	1	1
A0A1B0GWE0	Dedicator of cytokinesis protein 7 (Fragment) OS=Homo sapiens OX=9606 GN=DOCK7 PE=1 SV=1 - [A0A1B0GWE0_HUMAN]	1.55	1	2				1.55	1	2
P46013	Proliferation marker protein Ki-67 OS=Homo sapiens OX=9606 GN=MKI67 PE=1 SV=2 - [KI67_HUMAN]	1.53	2	4				0.61	1	2	0.92	1	2
Q68DE3	Basic helix-loop-helix domain-containing protein USF3 OS=Homo sapiens OX=9606 GN=USF3 PE=1 SV=4 - [USF3_HUMAN]	1.51	1	1				1.51	1	1
Q5D862	Filaggrin-2 OS=Homo sapiens OX=9606 GN=FLG2 PE=1 SV=1 - [FILA2_HUMAN]	1.5	2	2	0.46	1	1	1.04	1	1
B3KNC3	cDNA FLJ14222 fis, clone NT2RP3003992, highly similar to Nucleolar complex protein 2 homolog OS=Homo sapiens OX=9606 PE=2 SV=1 - [B3KNC3_HUMAN]	1.47	1	1				1.47	1	1
B4DZ95	cDNA FLJ54570, highly similar to 2-oxoglutarate dehydrogenase E1 component, mitochondrial OS=Homo sapiens OX=9606 PE=2 SV=1 - [B4DZ95_HUMAN]	1.35	1	1				1.35	1	1
P55290	Cadherin-13 OS=Homo sapiens OX=9606 GN=CDH13 PE=1 SV=1 - [CAD13_HUMAN]	1.26	1	1				1.26	1	1
Q8NDV7	Trinucleotide repeat-containing gene 6A protein OS=Homo sapiens OX=9606 GN=TNRC6A PE=1 SV=2 - [TNR6A_HUMAN]	1.25	2	2				0.82	1	1	0.43	1	1
B4E3Q9	cDNA FLJ59659, highly similar to Vinculin OS=Homo sapiens OX=9606 PE=2 SV=1 - [B4E3Q9_HUMAN]	1.19	1	1				1.19	1	1
B1AL79	Protein kinase N2, isoform CRA_b OS=Homo sapiens OX=9606 GN=PKN2 PE=1 SV=1 - [B1AL79_HUMAN]	1.14	1	1				1.14	1	1
B4DZZ1	cDNA FLJ57836, highly similar to Myb-binding protein 1A OS=Homo sapiens OX=9606 PE=2 SV=1 - [B4DZZ1_HUMAN]	1.13	1	1				1.13	1	1
Q63ZY3	KN motif and ankyrin repeat domain-containing protein 2 OS=Homo sapiens OX=9606 GN=KANK2 PE=1 SV=1 - [KANK2_HUMAN]	1.06	1	1				1.06	1	1
A0A3B3IS06	Treacle protein (Fragment) OS=Homo sapiens OX=9606 GN=TCOF1 PE=1 SV=1 - [A0A3B3IS06_HUMAN]	1.03	1	1				1.03	1	1
B4DUJ2	cDNA FLJ54063, highly similar to Homo sapiens CD74 antigen, transcript variant 2, mRNA OS=Homo sapiens OX=9606 PE=2 SV=1 - [B4DUJ2_HUMAN]	1	1	1				1	1	1
Q9H2D6	TRIO and F-actin-binding protein OS=Homo sapiens OX=9606 GN=TRIOBP PE=1 SV=3 - [TARA_HUMAN]	1	7	7				1	7	7
Q07283	Trichohyalin OS=Homo sapiens OX=9606 GN=TCHH PE=1 SV=2 - [TRHY_HUMAN]	0.95	2	2				0.36	1	1	0.59	1	1
H9KVB3	Otogelin OS=Homo sapiens OX=9606 GN=OTOG PE=1 SV=2 - [H9KVB3_HUMAN]	0.93	1	1				0.93	1	1
Q8IY33	MICAL-like protein 2 OS=Homo sapiens OX=9606 GN=MICALL2 PE=1 SV=1 - [MILK2_HUMAN]	0.77	1	1				0.77	1	1
E9PG32	Dynein heavy chain 12, axonemal OS=Homo sapiens OX=9606 GN=DNAH12 PE=1 SV=2 - [E9PG32_HUMAN]	0.74	1	1				0.74	1	1
Q8N1T3	Unconventional myosin-Ih OS=Homo sapiens OX=9606 GN=MYO1H PE=1 SV=2 - [MYO1H_HUMAN]	0.68	1	1				0.68	1	1
Q6YHK3	CD109 antigen OS=Homo sapiens OX=9606 GN=CD109 PE=1 SV=2 - [CD109_HUMAN]	0.66	1	1				0.66	1	1
Q9Y490	Talin-1 OS=Homo sapiens OX=9606 GN=TLN1 PE=1 SV=3 - [TLN1_HUMAN]	0.55	1	1				0.55	1	1
Q8TDM6	Disks large homolog 5 OS=Homo sapiens OX=9606 GN=DLG5 PE=1 SV=4 - [DLG5_HUMAN]	0.47	1	1				0.47	1	1
D3DPF9	Titin, isoform CRA_b OS=Homo sapiens OX=9606 GN=TTN PE=4 SV=1 - [D3DPF9_HUMAN]	0.1	2	2				0.05	1	1	0.05	1	1
